# Supplementary material for: catena-Poly[[[diaqua­(1,10-phenanthroline-κ2 N,N′)cobalt(II)]-μ-4-hy­droxy-3-sulfonato­benzoato-κ2 O 3:O 1] sesquihydrate]
Source: Acta Crystallogr Sect E Struct Rep Online. 2012 May 2;68(Pt 6):m721. doi: 10.1107/S1600536812018752 (PMC3379066; doi:10.1107/S1600536812018752)
Supplement: Supplementary file 1 [file e-68-0m721-sup1.cif]

##############################################################################
#                                                                            #
# This CIF contains the data in a paper accepted for publication in          #
# Acta Crystallographica Section E. It conforms to the requirements of       #
# Notes for Authors for Acta Crystallographica Section E, and has been       #
# peer reviewed under the auspices of the IUCr Commission on Journals.       #
#                                                                            #
# Full details of the Crystallographic Information File format               #
# are given in the paper "The Crystallographic Information File (CIF):       #
# a New Standard Archive File for Crystallography" by S. R. Hall, F. H.      #
# Allen and I. D. Brown [Acta Cryst. (1991), A47, 655-685].                  #
#                                                                            #
# The current version of the core CIF dictionary is obtainable from          #
# ftp://ftp.iucr.org/pub/cif_core.dic.                                       #
#                                                                            #
# Software is freely available for graphical display of the structure(s)     #
# in this CIF. For information consult the CIF software page                 #
# http://www.iucr.org/resources/cif/software.                                #
#                                                                            #
# This file may be used for bona fide research purposes within the           #
# scientific community so long as proper attribution is given to the journal # 
# article from which it was obtained.                                        #
#                                                                            #
##############################################################################
data_global
_audit_creation_method     SHELXL-97
_journal_date_recd_electronic     2012-04-23
_journal_date_accepted     2012-04-26
_journal_name_full     'Acta Crystallographica, Section E'
_journal_year     2012
_journal_volume     68
_journal_issue      6
_journal_page_first     m721
_journal_page_last     m721
_journal_paper_category     QM
_journal_paper_doi     10.1107/S1600536812018752
_journal_coeditor_code     BT5892
_publ_contact_author
;
     Dr. Seik Weng Ng
     Department of Chemistry
     University of Malaya
     50603 Kuala Lumpur
     Malaysia
;
_publ_contact_author_email     seikweng@um.edu.my
_publ_contact_author_fax     '03 7967 4193'
_publ_contact_author_phone     '03 7967 6778'
_publ_section_title
;\
<i>catena</i>-Poly[[[diaqua(1,10-phenanthroline-\k^2^<i>N</i>,<i>N</i>')\
cobalt(II)]-\m-4-hydroxy-3-sulfonatobenzoato-\k^2^<i>O</i>^3^:<i>O</i>^1^]
sesquihydrate]
;
loop_
    _publ_author_name
    _publ_author_address
    'Fang, Xiang-Qian'
;
Key Laboratory of Functional Inorganic Material Chemistry
Ministry of Education
Heilongjiang University
Harbin 150080
People's Republic of China
;
    'Gao, Shan'
;
Key Laboratory of Functional Inorganic Material Chemistry
Ministry of Education
Heilongjiang University
Harbin 150080
People's Republic of China
;
    'Ng, Seik Weng'
;
Department of Chemistry
University of Malaya
50603 Kuala Lumpur
Malaysia
and
Chemistry Department
Faculty of Science
King Abdulaziz University
PO Box 80203 Jeddah
Saudi Arabia
;
data_I
_audit_creation_method     SHELXL-97
_chemical_name_systematic
;
<i>catena</i>-Poly[[[diaqua(1,10-phenanthroline-
\k^2^<i>N</i>,<i>N</i>')cobalt(II)]-\m-4-hydroxy-3-sulfonatobenzoato-
\k^2^<i>O</i>^3^:<i>O</i>^1^] sesquihydrate]
;
_chemical_name_common     ?
_chemical_formula_moiety     'Co (H2 O)2 (C12 H8 N2) (C7 H4 O6 S), 1.5H2 O'
_chemical_formula_sum     'C19 H16 N2 O8 S Co, 1.5(H2 O)'
_chemical_formula_iupac     '[Co (C7 H4 O6 S) (C12 H8 N2) (H2 O)2], 1.5H2 O'
_chemical_formula_weight     518.35
_chemical_melting_point     ?
_symmetry_cell_setting     monoclinic
_symmetry_space_group_name_H-M     'C 2/c'
_symmetry_space_group_name_Hall     '-C 2yc'
loop_
    _symmetry_equiv_pos_as_xyz
    'x, y, z'
    '-x, y, -z+1/2'
    'x+1/2, y+1/2, z'
    '-x+1/2, y+1/2, -z+1/2'
    '-x, -y, -z'
    'x, -y, z-1/2'
    '-x+1/2, -y+1/2, -z'
    'x+1/2, -y+1/2, z-1/2'
_cell_length_a     8.3369(4)
_cell_length_b     17.3630(6)
_cell_length_c     28.6382(10)
_cell_angle_alpha     90.00
_cell_angle_beta     93.1890(10)
_cell_angle_gamma     90.00
_cell_volume     4139.1(3)
_cell_formula_units_Z     8
_cell_measurement_reflns_used     16110
_cell_measurement_theta_min     3.00
_cell_measurement_theta_max     27.45
_cell_measurement_temperature     293(2)
_exptl_crystal_description     prism
_exptl_crystal_colour     pink
_exptl_crystal_size_max     0.21
_exptl_crystal_size_mid     0.18
_exptl_crystal_size_min     0.14
_exptl_crystal_density_diffrn     1.664
_exptl_crystal_density_meas     ?
_exptl_crystal_density_method     'not measured'
_exptl_crystal_F_000     2128
_exptl_absorpt_coefficient_mu     0.990
_exptl_absorpt_correction_type     multi-scan
_exptl_absorpt_process_details     '(ABSCOR; Higashi, 1995)'
_exptl_absorpt_correction_T_min     0.8191
_exptl_absorpt_correction_T_max     0.8739
_diffrn_ambient_temperature     293(2)
_diffrn_radiation_type     MoK\a
_diffrn_radiation_wavelength     0.71073
_diffrn_radiation_source     'fine-focus sealed tube'
_diffrn_radiation_monochromator     graphite
_diffrn_measurement_device_type     'Rigaku R-AXIS RAPID IP'
_diffrn_measurement_method     '\w scan'
_diffrn_detector_area_resol_mean     ?
_diffrn_reflns_number     20042
_diffrn_reflns_av_R_equivalents     0.0357
_diffrn_reflns_av_sigmaI/netI     0.0286
_diffrn_reflns_theta_min     3.00
_diffrn_reflns_theta_max     27.45
_diffrn_reflns_theta_full     27.45
_diffrn_measured_fraction_theta_max     0.995
_diffrn_measured_fraction_theta_full     0.995
_diffrn_reflns_limit_h_min     -10
_diffrn_reflns_limit_h_max     10
_diffrn_reflns_limit_k_min     -22
_diffrn_reflns_limit_k_max     22
_diffrn_reflns_limit_l_min     -36
_diffrn_reflns_limit_l_max     37
_diffrn_standards_number     0
_diffrn_standards_interval_count     0
_diffrn_standards_interval_time     0
_diffrn_standards_decay_%     0
_reflns_number_total     4727
_reflns_number_gt     4053
_reflns_threshold_expression     I>2\s(I)
_refine_ls_structure_factor_coef     Fsqd
_refine_ls_matrix_type     full
_refine_ls_R_factor_all     0.0414
_refine_ls_R_factor_gt     0.0354
_refine_ls_wR_factor_gt     0.0913
_refine_ls_wR_factor_ref     0.0957
_refine_ls_goodness_of_fit_ref     1.036
_refine_ls_restrained_S_all     1.035
_refine_ls_number_reflns     4727
_refine_ls_number_parameters     326
_refine_ls_number_restraints     8
_refine_ls_hydrogen_treatment     mixed
_refine_ls_weighting_scheme     calc
_refine_ls_weighting_details
         'calc w=1/[\s^2^(Fo^2^)+(0.0593P)^2^+2.0124P] where P=(Fo^2^+2Fc^2^)/3'
_atom_sites_solution_hydrogens     geom
_atom_sites_solution_primary     direct
_atom_sites_solution_secondary     difmap
_refine_ls_shift/su_max     0.001
_refine_ls_shift/su_mean     0.001
_refine_diff_density_max     0.482
_refine_diff_density_min     -0.232
_refine_ls_extinction_method     none
_refine_ls_extinction_coef     ?
loop_
    _atom_type_symbol
    _atom_type_description
    _atom_type_scat_dispersion_real
    _atom_type_scat_dispersion_imag
    _atom_type_scat_source
    'C' 'C' 0.0033 0.0016
                         'International Tables Vol C Tables 4.2.6.8 and 6.1.1.4'
    'H' 'H' 0.0000 0.0000
                         'International Tables Vol C Tables 4.2.6.8 and 6.1.1.4'
    'N' 'N' 0.0061 0.0033
                         'International Tables Vol C Tables 4.2.6.8 and 6.1.1.4'
    'O' 'O' 0.0106 0.0060
                         'International Tables Vol C Tables 4.2.6.8 and 6.1.1.4'
    'S' 'S' 0.1246 0.1234
                         'International Tables Vol C Tables 4.2.6.8 and 6.1.1.4'
    'Co' 'Co' 0.3494 0.9721
                         'International Tables Vol C Tables 4.2.6.8 and 6.1.1.4'
_computing_data_collection     'RAPID-AUTO (Rigaku, 1998)'
_computing_cell_refinement     'RAPID-AUTO (Rigaku, 1998)'
_computing_data_reduction     'CrystalClear (Rigaku/MSC, 2002)'
_computing_structure_solution     'SHELXS97 (Sheldrick, 2008)'
_computing_structure_refinement     'SHELXL97 (Sheldrick, 2008)'
_computing_molecular_graphics     'X-SEED (Barbour, 2001)'
_computing_publication_material     'publCIF (Westrip, 2010)'
loop_
    _atom_site_type_symbol
    _atom_site_label
    _atom_site_fract_x
    _atom_site_fract_y
    _atom_site_fract_z
    _atom_site_U_iso_or_equiv
    _atom_site_adp_type
    _atom_site_calc_flag
    _atom_site_refinement_flags
    _atom_site_occupancy
    _atom_site_symmetry_multiplicity
    _atom_site_disorder_assembly
    _atom_site_disorder_group
    Co Co1 0.61702(3) 0.233252(12) 0.341796(8) 0.02663(9) Uani d . 1 1 . .
    S S1 1.01602(5) 0.26449(2) 0.376637(16) 0.02890(11) Uani d . 1 1 . .
    O O1 0.85592(16) 0.23081(7) 0.37033(5) 0.0356(3) Uani d . 1 1 . .
    O O2 1.09098(19) 0.27300(8) 0.33199(6) 0.0465(4) Uani d . 1 1 . .
    O O3 1.1137(2) 0.22279(8) 0.41122(6) 0.0512(4) Uani d . 1 1 . .
    O O4 0.8735(2) 0.31178(7) 0.46465(5) 0.0430(3) Uani d D 1 1 . .
    O O5 1.08477(16) 0.62905(7) 0.37595(4) 0.0335(3) Uani d . 1 1 . .
    O O6 1.1048(2) 0.54895(8) 0.31558(5) 0.0536(4) Uani d . 1 1 . .
    O O1W 0.69134(16) 0.17451(7) 0.28018(4) 0.0316(3) Uani d D 1 1 . .
    O O2W 0.39077(18) 0.22382(11) 0.30945(5) 0.0524(4) Uani d D 1 1 . .
    O O3W 1.0000 0.19799(15) 0.2500 0.0502(5) Uani d SD 1 2 . .
    O O4W 0.7312(2) 0.35058(9) 0.54035(5) 0.0429(3) Uani d D 1 1 . .
    N N1 0.52131(18) 0.30093(9) 0.39551(5) 0.0340(3) Uani d . 1 1 . .
    N N2 0.6524(2) 0.34674(9) 0.31625(6) 0.0376(3) Uani d . 1 1 . .
    C C1 0.9907(2) 0.35987(9) 0.39700(6) 0.0282(3) Uani d . 1 1 . .
    C C2 0.9196(2) 0.37256(10) 0.43952(6) 0.0308(4) Uani d . 1 1 . .
    C C3 0.8980(3) 0.44848(11) 0.45451(6) 0.0379(4) Uani d . 1 1 . .
    H H3 0.8491 0.4578 0.4824 0.045 Uiso calc R 1 1 . .
    C C4 0.9488(3) 0.50940(10) 0.42819(6) 0.0379(4) Uani d . 1 1 . .
    H H4A 0.9343 0.5595 0.4386 0.045 Uiso calc R 1 1 . .
    C C5 1.0217(2) 0.49711(10) 0.38621(6) 0.0314(4) Uani d . 1 1 . .
    C C6 1.0407(2) 0.42151(10) 0.37083(6) 0.0308(4) Uani d . 1 1 . .
    H H6 1.0875 0.4125 0.3426 0.037 Uiso calc R 1 1 . .
    C C7 1.0749(2) 0.56273(10) 0.35690(6) 0.0337(4) Uani d . 1 1 . .
    C C8 0.5290(2) 0.37789(11) 0.38715(7) 0.0386(4) Uani d . 1 1 . .
    C C9 0.4570(3) 0.27742(14) 0.43451(7) 0.0437(5) Uani d . 1 1 . .
    H H9 0.4500 0.2248 0.4402 0.052 Uiso calc R 1 1 . .
    C C10 0.3995(3) 0.32857(18) 0.46737(8) 0.0594(7) Uani d . 1 1 . .
    H H10 0.3574 0.3102 0.4946 0.071 Uiso calc R 1 1 . .
    C C11 0.4060(3) 0.40557(18) 0.45891(9) 0.0651(7) Uani d . 1 1 . .
    H H11A 0.3665 0.4400 0.4803 0.078 Uiso calc R 1 1 . .
    C C12 0.4721(3) 0.43345(14) 0.41810(9) 0.0544(6) Uani d . 1 1 . .
    C C13 0.4873(4) 0.51322(16) 0.40639(13) 0.0776(10) Uani d . 1 1 . .
    H H13 0.4504 0.5503 0.4266 0.093 Uiso calc R 1 1 . .
    C C14 0.5536(4) 0.53590(14) 0.36690(13) 0.0798(9) Uani d . 1 1 . .
    H H14 0.5605 0.5882 0.3604 0.096 Uiso calc R 1 1 . .
    C C15 0.6139(3) 0.48139(13) 0.33467(10) 0.0597(7) Uani d . 1 1 . .
    C C16 0.6870(4) 0.50107(15) 0.29369(11) 0.0742(9) Uani d . 1 1 . .
    H H16 0.6988 0.5527 0.2859 0.089 Uiso calc R 1 1 . .
    C C17 0.7411(4) 0.44549(15) 0.26510(10) 0.0711(8) Uani d . 1 1 . .
    H H17 0.7908 0.4584 0.2379 0.085 Uiso calc R 1 1 . .
    C C18 0.7202(3) 0.36828(13) 0.27749(8) 0.0521(6) Uani d . 1 1 . .
    H H18 0.7556 0.3303 0.2576 0.063 Uiso calc R 1 1 . .
    C C19 0.5997(2) 0.40207(11) 0.34500(7) 0.0407(4) Uani d . 1 1 . .
    H H4 0.829(3) 0.3290(15) 0.4878(6) 0.062(8) Uiso d D 1 1 . .
    H H11 0.665(4) 0.1300(9) 0.2888(9) 0.072(9) Uiso d D 1 1 . .
    H H12 0.7900(12) 0.1745(13) 0.2762(7) 0.037(6) Uiso d D 1 1 . .
    H H21 0.3019(19) 0.2343(14) 0.3198(9) 0.054(7) Uiso d D 1 1 . .
    H H22 0.371(3) 0.2041(13) 0.2833(5) 0.049(7) Uiso d D 1 1 . .
    H H31 1.022(4) 0.2272(13) 0.2731(7) 0.064(9) Uiso d D 1 1 . .
    H H41 0.663(3) 0.3175(13) 0.5465(10) 0.066(9) Uiso d D 1 1 . .
    H H42 0.789(3) 0.3586(17) 0.5647(6) 0.070(9) Uiso d D 1 1 . .
loop_
    _atom_site_aniso_label
    _atom_site_aniso_U_11
    _atom_site_aniso_U_22
    _atom_site_aniso_U_33
    _atom_site_aniso_U_12
    _atom_site_aniso_U_13
    _atom_site_aniso_U_23
    Co1 0.03140(14) 0.02203(14) 0.02687(14) -0.00093(8) 0.00532(9) -0.00072(8)
    S1 0.0284(2) 0.0234(2) 0.0354(2) -0.00200(14) 0.00557(17) -0.00556(16)
    O1 0.0321(6) 0.0297(6) 0.0449(7) -0.0070(5) 0.0020(6) -0.0050(5)
    O2 0.0537(9) 0.0385(8) 0.0502(8) -0.0041(6) 0.0275(7) -0.0121(6)
    O3 0.0526(9) 0.0364(7) 0.0626(10) 0.0058(6) -0.0151(8) -0.0030(7)
    O4 0.0706(10) 0.0267(6) 0.0337(7) -0.0100(6) 0.0203(7) -0.0009(6)
    O5 0.0480(7) 0.0227(6) 0.0303(6) -0.0087(5) 0.0069(5) -0.0014(5)
    O6 0.0967(13) 0.0307(7) 0.0358(7) -0.0174(8) 0.0263(8) -0.0050(6)
    O1W 0.0364(7) 0.0294(6) 0.0298(6) -0.0029(5) 0.0083(5) 0.0005(5)
    O2W 0.0314(7) 0.0876(13) 0.0381(8) 0.0092(7) -0.0003(6) -0.0220(8)
    O3W 0.0420(12) 0.0638(15) 0.0454(12) 0.000 0.0063(9) 0.000
    O4W 0.0595(9) 0.0395(8) 0.0305(7) -0.0083(7) 0.0088(6) 0.0000(6)
    N1 0.0318(8) 0.0364(8) 0.0338(7) 0.0031(6) 0.0014(6) -0.0048(7)
    N2 0.0484(9) 0.0272(7) 0.0373(8) 0.0003(7) 0.0036(7) 0.0030(6)
    C1 0.0325(8) 0.0232(7) 0.0290(8) -0.0046(6) 0.0038(6) -0.0054(6)
    C2 0.0404(9) 0.0252(8) 0.0273(8) -0.0067(7) 0.0061(7) -0.0014(7)
    C3 0.0566(12) 0.0295(9) 0.0291(8) -0.0072(8) 0.0153(8) -0.0053(7)
    C4 0.0556(12) 0.0248(8) 0.0342(9) -0.0069(8) 0.0113(8) -0.0068(7)
    C5 0.0411(10) 0.0243(8) 0.0292(8) -0.0085(7) 0.0063(7) -0.0012(7)
    C6 0.0375(9) 0.0270(8) 0.0286(8) -0.0066(7) 0.0086(7) -0.0039(7)
    C7 0.0417(10) 0.0270(8) 0.0331(9) -0.0079(7) 0.0077(7) -0.0020(7)
    C8 0.0350(9) 0.0353(9) 0.0448(10) 0.0081(8) -0.0038(8) -0.0124(8)
    C9 0.0369(10) 0.0572(12) 0.0374(10) 0.0007(9) 0.0064(8) -0.0043(9)
    C10 0.0449(12) 0.090(2) 0.0444(12) 0.0010(12) 0.0119(9) -0.0207(12)
    C11 0.0502(13) 0.0847(19) 0.0608(14) 0.0121(13) 0.0062(11) -0.0426(14)
    C12 0.0466(12) 0.0519(13) 0.0640(14) 0.0140(10) -0.0033(10) -0.0260(11)
    C13 0.080(2) 0.0485(14) 0.103(2) 0.0220(14) -0.0041(18) -0.0385(16)
    C14 0.107(2) 0.0255(11) 0.105(2) 0.0165(13) -0.009(2) -0.0125(14)
    C15 0.0707(17) 0.0281(10) 0.0788(17) 0.0043(10) -0.0089(14) 0.0001(11)
    C16 0.105(2) 0.0338(12) 0.0823(19) -0.0094(13) -0.0047(17) 0.0228(13)
    C17 0.106(2) 0.0467(14) 0.0613(15) -0.0139(14) 0.0112(15) 0.0195(13)
    C18 0.0737(16) 0.0395(11) 0.0439(11) -0.0062(10) 0.0110(11) 0.0070(9)
    C19 0.0442(11) 0.0270(9) 0.0500(11) 0.0046(7) -0.0051(9) -0.0025(8)
loop_
    _geom_bond_atom_site_label_1
    _geom_bond_atom_site_label_2
    _geom_bond_site_symmetry_2
    _geom_bond_distance
    _geom_bond_publ_flag
    Co1 O2W . 2.0613(15) ?
    Co1 O5 3_445 2.0813(12) ?
    Co1 O1 . 2.1107(14) ?
    Co1 N1 . 2.1262(15) ?
    Co1 N2 . 2.1281(15) ?
    Co1 O1W . 2.1586(12) ?
    S1 O3 . 1.4418(16) ?
    S1 O1 . 1.4592(13) ?
    S1 O2 . 1.4616(14) ?
    S1 C1 . 1.7724(16) ?
    O4 C2 . 1.345(2) ?
    O4 H4 . 0.832(10) ?
    O5 C7 . 1.275(2) ?
    O5 Co1 3 2.0813(12) ?
    O6 C7 . 1.246(2) ?
    O1W H11 . 0.845(10) ?
    O1W H12 . 0.837(10) ?
    O2W H21 . 0.833(10) ?
    O2W H22 . 0.832(10) ?
    O3W H31 . 0.846(10) ?
    O4W H41 . 0.832(10) ?
    O4W H42 . 0.837(10) ?
    N1 C9 . 1.330(3) ?
    N1 C8 . 1.360(3) ?
    N2 C18 . 1.327(3) ?
    N2 C19 . 1.354(3) ?
    C1 C6 . 1.384(2) ?
    C1 C2 . 1.401(2) ?
    C2 C3 . 1.401(2) ?
    C3 C4 . 1.379(3) ?
    C3 H3 . 0.9300 ?
    C4 C5 . 1.393(2) ?
    C4 H4A . 0.9300 ?
    C5 C6 . 1.396(2) ?
    C5 C7 . 1.497(2) ?
    C6 H6 . 0.9300 ?
    C8 C12 . 1.410(3) ?
    C8 C19 . 1.435(3) ?
    C9 C10 . 1.398(3) ?
    C9 H9 . 0.9300 ?
    C10 C11 . 1.360(4) ?
    C10 H10 . 0.9300 ?
    C11 C12 . 1.405(4) ?
    C11 H11A . 0.9300 ?
    C12 C13 . 1.432(4) ?
    C13 C14 . 1.345(5) ?
    C13 H13 . 0.9300 ?
    C14 C15 . 1.432(4) ?
    C14 H14 . 0.9300 ?
    C15 C16 . 1.395(4) ?
    C15 C19 . 1.415(3) ?
    C16 C17 . 1.359(4) ?
    C16 H16 . 0.9300 ?
    C17 C18 . 1.400(3) ?
    C17 H17 . 0.9300 ?
    C18 H18 . 0.9300 ?
loop_
    _geom_angle_atom_site_label_1
    _geom_angle_atom_site_label_2
    _geom_angle_atom_site_label_3
    _geom_angle_site_symmetry_1
    _geom_angle_site_symmetry_3
    _geom_angle
    _geom_angle_publ_flag
    O2W Co1 O5 . 3_445 90.19(7) ?
    O2W Co1 O1 . . 173.02(6) ?
    O5 Co1 O1 3_445 . 86.81(5) ?
    O2W Co1 N1 . . 89.90(6) ?
    O5 Co1 N1 3_445 . 94.41(5) ?
    O1 Co1 N1 . . 96.61(6) ?
    O2W Co1 N2 . . 93.43(7) ?
    O5 Co1 N2 3_445 . 172.07(5) ?
    O1 Co1 N2 . . 90.34(6) ?
    N1 Co1 N2 . . 78.56(6) ?
    O2W Co1 O1W . . 83.81(6) ?
    O5 Co1 O1W 3_445 . 91.37(5) ?
    O1 Co1 O1W . . 89.96(5) ?
    N1 Co1 O1W . . 171.47(6) ?
    N2 Co1 O1W . . 96.03(6) ?
    O3 S1 O1 . . 111.20(9) ?
    O3 S1 O2 . . 113.52(10) ?
    O1 S1 O2 . . 111.40(9) ?
    O3 S1 C1 . . 108.44(9) ?
    O1 S1 C1 . . 106.87(8) ?
    O2 S1 C1 . . 104.95(8) ?
    S1 O1 Co1 . . 151.26(9) ?
    C2 O4 H4 . . 107(2) ?
    C7 O5 Co1 . 3 126.22(11) ?
    Co1 O1W H11 . . 96(2) ?
    Co1 O1W H12 . . 116.1(15) ?
    H11 O1W H12 . . 109(3) ?
    Co1 O2W H21 . . 129.3(19) ?
    Co1 O2W H22 . . 124.7(18) ?
    H21 O2W H22 . . 106(3) ?
    H41 O4W H42 . . 108(3) ?
    C9 N1 C8 . . 118.34(17) ?
    C9 N1 Co1 . . 128.54(14) ?
    C8 N1 Co1 . . 113.11(12) ?
    C18 N2 C19 . . 118.44(18) ?
    C18 N2 Co1 . . 128.46(14) ?
    C19 N2 Co1 . . 113.09(13) ?
    C6 C1 C2 . . 120.24(15) ?
    C6 C1 S1 . . 119.96(13) ?
    C2 C1 S1 . . 119.80(13) ?
    O4 C2 C1 . . 119.26(15) ?
    O4 C2 C3 . . 121.90(15) ?
    C1 C2 C3 . . 118.84(15) ?
    C4 C3 C2 . . 120.35(16) ?
    C4 C3 H3 . . 119.8 ?
    C2 C3 H3 . . 119.8 ?
    C3 C4 C5 . . 121.08(16) ?
    C3 C4 H4A . . 119.5 ?
    C5 C4 H4A . . 119.5 ?
    C4 C5 C6 . . 118.59(16) ?
    C4 C5 C7 . . 121.63(16) ?
    C6 C5 C7 . . 119.76(15) ?
    C1 C6 C5 . . 120.89(15) ?
    C1 C6 H6 . . 119.6 ?
    C5 C6 H6 . . 119.6 ?
    O6 C7 O5 . . 124.64(16) ?
    O6 C7 C5 . . 117.87(16) ?
    O5 C7 C5 . . 117.48(15) ?
    N1 C8 C12 . . 122.7(2) ?
    N1 C8 C19 . . 117.46(16) ?
    C12 C8 C19 . . 119.8(2) ?
    N1 C9 C10 . . 122.7(2) ?
    N1 C9 H9 . . 118.7 ?
    C10 C9 H9 . . 118.7 ?
    C11 C10 C9 . . 119.1(2) ?
    C11 C10 H10 . . 120.5 ?
    C9 C10 H10 . . 120.5 ?
    C10 C11 C12 . . 120.5(2) ?
    C10 C11 H11A . . 119.7 ?
    C12 C11 H11A . . 119.7 ?
    C11 C12 C8 . . 116.6(2) ?
    C11 C12 C13 . . 124.9(2) ?
    C8 C12 C13 . . 118.5(3) ?
    C14 C13 C12 . . 121.7(2) ?
    C14 C13 H13 . . 119.1 ?
    C12 C13 H13 . . 119.1 ?
    C13 C14 C15 . . 121.6(2) ?
    C13 C14 H14 . . 119.2 ?
    C15 C14 H14 . . 119.2 ?
    C16 C15 C19 . . 117.4(2) ?
    C16 C15 C14 . . 124.4(3) ?
    C19 C15 C14 . . 118.2(3) ?
    C17 C16 C15 . . 120.6(2) ?
    C17 C16 H16 . . 119.7 ?
    C15 C16 H16 . . 119.7 ?
    C16 C17 C18 . . 118.5(3) ?
    C16 C17 H17 . . 120.7 ?
    C18 C17 H17 . . 120.7 ?
    N2 C18 C17 . . 123.1(2) ?
    N2 C18 H18 . . 118.4 ?
    C17 C18 H18 . . 118.4 ?
    N2 C19 C15 . . 122.0(2) ?
    N2 C19 C8 . . 117.78(17) ?
    C15 C19 C8 . . 120.2(2) ?
loop_
    _geom_torsion_atom_site_label_1
    _geom_torsion_atom_site_label_2
    _geom_torsion_atom_site_label_3
    _geom_torsion_atom_site_label_4
    _geom_torsion_site_symmetry_1
    _geom_torsion_site_symmetry_2
    _geom_torsion_site_symmetry_3
    _geom_torsion_site_symmetry_4
    _geom_torsion
    _geom_torsion_publ_flag
    O3 S1 O1 Co1 . . . . 171.77(16) ?
    O2 S1 O1 Co1 . . . . -60.5(2) ?
    C1 S1 O1 Co1 . . . . 53.6(2) ?
    O2W Co1 O1 S1 . . . . 115.4(5) ?
    O5 Co1 O1 S1 3_445 . . . -179.94(18) ?
    N1 Co1 O1 S1 . . . . -85.86(18) ?
    N2 Co1 O1 S1 . . . . -7.34(18) ?
    O1W Co1 O1 S1 . . . . 88.68(18) ?
    O2W Co1 N1 C9 . . . . 86.52(17) ?
    O5 Co1 N1 C9 3_445 . . . -3.66(17) ?
    O1 Co1 N1 C9 . . . . -90.95(17) ?
    N2 Co1 N1 C9 . . . . -179.96(18) ?
    O2W Co1 N1 C8 . . . . -93.15(14) ?
    O5 Co1 N1 C8 3_445 . . . 176.67(13) ?
    O1 Co1 N1 C8 . . . . 89.38(13) ?
    N2 Co1 N1 C8 . . . . 0.37(13) ?
    O2W Co1 N2 C18 . . . . -92.3(2) ?
    O1 Co1 N2 C18 . . . . 81.8(2) ?
    N1 Co1 N2 C18 . . . . 178.5(2) ?
    O1W Co1 N2 C18 . . . . -8.2(2) ?
    O2W Co1 N2 C19 . . . . 89.16(14) ?
    O1 Co1 N2 C19 . . . . -96.71(14) ?
    N1 Co1 N2 C19 . . . . -0.04(14) ?
    O1W Co1 N2 C19 . . . . 173.29(14) ?
    O3 S1 C1 C6 . . . . 121.28(16) ?
    O1 S1 C1 C6 . . . . -118.75(15) ?
    O2 S1 C1 C6 . . . . -0.35(18) ?
    O3 S1 C1 C2 . . . . -58.89(17) ?
    O1 S1 C1 C2 . . . . 61.08(16) ?
    O2 S1 C1 C2 . . . . 179.48(15) ?
    C6 C1 C2 O4 . . . . -179.27(17) ?
    S1 C1 C2 O4 . . . . 0.9(2) ?
    C6 C1 C2 C3 . . . . 1.0(3) ?
    S1 C1 C2 C3 . . . . -178.80(15) ?
    O4 C2 C3 C4 . . . . 179.05(19) ?
    C1 C2 C3 C4 . . . . -1.3(3) ?
    C2 C3 C4 C5 . . . . 0.4(3) ?
    C3 C4 C5 C6 . . . . 0.8(3) ?
    C3 C4 C5 C7 . . . . 178.95(19) ?
    C2 C1 C6 C5 . . . . 0.1(3) ?
    S1 C1 C6 C5 . . . . 179.94(14) ?
    C4 C5 C6 C1 . . . . -1.0(3) ?
    C7 C5 C6 C1 . . . . -179.22(17) ?
    Co1 O5 C7 O6 3 . . . 10.2(3) ?
    Co1 O5 C7 C5 3 . . . -168.98(12) ?
    C4 C5 C7 O6 . . . . -164.0(2) ?
    C6 C5 C7 O6 . . . . 14.1(3) ?
    C4 C5 C7 O5 . . . . 15.2(3) ?
    C6 C5 C7 O5 . . . . -166.62(18) ?
    C9 N1 C8 C12 . . . . 0.2(3) ?
    Co1 N1 C8 C12 . . . . 179.86(16) ?
    C9 N1 C8 C19 . . . . 179.64(17) ?
    Co1 N1 C8 C19 . . . . -0.6(2) ?
    C8 N1 C9 C10 . . . . -1.0(3) ?
    Co1 N1 C9 C10 . . . . 179.36(16) ?
    N1 C9 C10 C11 . . . . 1.5(4) ?
    C9 C10 C11 C12 . . . . -1.1(4) ?
    C10 C11 C12 C8 . . . . 0.3(4) ?
    C10 C11 C12 C13 . . . . -178.7(3) ?
    N1 C8 C12 C11 . . . . 0.2(3) ?
    C19 C8 C12 C11 . . . . -179.3(2) ?
    N1 C8 C12 C13 . . . . 179.3(2) ?
    C19 C8 C12 C13 . . . . -0.2(3) ?
    C11 C12 C13 C14 . . . . 179.2(3) ?
    C8 C12 C13 C14 . . . . 0.2(4) ?
    C12 C13 C14 C15 . . . . -0.6(5) ?
    C13 C14 C15 C16 . . . . -178.6(3) ?
    C13 C14 C15 C19 . . . . 1.0(5) ?
    C19 C15 C16 C17 . . . . 0.3(4) ?
    C14 C15 C16 C17 . . . . 179.9(3) ?
    C15 C16 C17 C18 . . . . 0.7(5) ?
    C19 N2 C18 C17 . . . . 0.5(4) ?
    Co1 N2 C18 C17 . . . . -178.0(2) ?
    C16 C17 C18 N2 . . . . -1.1(5) ?
    C18 N2 C19 C15 . . . . 0.5(3) ?
    Co1 N2 C19 C15 . . . . 179.22(17) ?
    C18 N2 C19 C8 . . . . -179.00(19) ?
    Co1 N2 C19 C8 . . . . -0.3(2) ?
    C16 C15 C19 N2 . . . . -0.9(4) ?
    C14 C15 C19 N2 . . . . 179.5(2) ?
    C16 C15 C19 C8 . . . . 178.6(2) ?
    C14 C15 C19 C8 . . . . -1.0(4) ?
    N1 C8 C19 N2 . . . . 0.6(3) ?
    C12 C8 C19 N2 . . . . -179.85(19) ?
    N1 C8 C19 C15 . . . . -178.87(19) ?
    C12 C8 C19 C15 . . . . 0.6(3) ?
loop_
    _geom_hbond_atom_site_label_D
    _geom_hbond_atom_site_label_H
    _geom_hbond_atom_site_label_A
    _geom_hbond_site_symmetry_A
    _geom_hbond_distance_DH
    _geom_hbond_distance_HA
    _geom_hbond_distance_DA
    _geom_hbond_angle_DHA
    O4 H4 O4W . 0.830(10)
                        1.790(10)
                                2.617(2) 171(3)
    O1w H11 O6 3_445 0.850(10)
                             1.690(10)
                                     2.526(2) 169(3)
    O1w H12 O3W . 0.840(10)
                          1.990(10)
                                  2.7900(10)
                                           161(2)
    O2w H21 O2 1_455 0.830(10)
                             1.930(10)
                                     2.752(2) 168(3)
    O2w H22 O1W 2_655 0.830(10)
                              1.930(10)
                                      2.756(2) 171(3)
    O3w H31 O2 . 0.850(10)
                         1.920(10)
                                 2.754(2) 167(3)
    O4w H41 O4 7_656 0.830(10)
                             2.29(2) 2.952(2) 137(3)
    O4w H42 O5 5_766 0.840(10)
                             1.960(10)
                                     2.795(2) 176(3)
