# Supplementary material for: catena-Poly[[[diaqua­(1,10-phenanthroline-κ2 N,N′)cobalt(II)]-μ-4-hy­droxy-3-sulfonato­benzoato-κ2 O 3:O 1] sesquihydrate]
Source: Acta Crystallogr Sect E Struct Rep Online. 2012 May 2;68(Pt 6):m721. doi: 10.1107/S1600536812018752 (PMC3379066; doi:10.1107/S1600536812018752)
Supplement: Supplementary file 2 [file e-68-0m721-Isup2.hkl]

# 
# h,k,l, Fc-squared, Fo-squared, sigma(Fo-squared) and status flag 
# 
data_I
_shelx_title '  C2/c' 
_shelx_refln_list_code          4 
_shelx_F_calc_maximum      961.77 
_exptl_crystal_F_000      2128.00 
_reflns_d_resolution_high  0.7709 
 
loop_ 
 _symmetry_equiv_pos_as_xyz 
 'x, y, z' 
 '-x, y, -z+1/2' 
 'x+1/2, y+1/2, z' 
 '-x+1/2, y+1/2, -z+1/2' 
 '-x, -y, -z' 
 'x, -y, z-1/2' 
 '-x+1/2, -y+1/2, -z' 
 'x+1/2, -y+1/2, z-1/2' 
 
_cell_length_a     8.3369 
_cell_length_b    17.3630 
_cell_length_c    28.6382 
_cell_angle_alpha  90.000 
_cell_angle_beta   93.189 
_cell_angle_gamma  90.000 
 
_shelx_F_squared_multiplier     1.000 
 
loop_ 
 _refln_index_h 
 _refln_index_k 
 _refln_index_l 
 _refln_F_squared_calc 
 _refln_F_squared_meas 
 _refln_F_squared_sigma 
 _refln_observed_status 
   2   0   0   185002.47   224795.05   7325.29 o 
   4   0   0    24619.96    25674.05    443.90 o 
   6   0   0      889.53      819.92     38.77 o 
   8   0   0    11055.72    11950.18    353.85 o 
  10   0   0     2362.38     2397.41     81.70 o 
   3   1   0      331.45      982.98    258.32 o 
   5   1   0     3250.02     4058.05    258.84 o 
   7   1   0      200.79      355.84     75.40 o 
   9   1   0       20.97       39.42     17.43 o 
   2   2   0     1105.38      830.33     21.35 o 
   4   2   0    24214.88    25464.23    277.90 o 
   6   2   0      924.15     1100.26     46.66 o 
   8   2   0     9525.85     9612.00    233.52 o 
  10   2   0     1080.34     1122.06     49.13 o 
   1   3   0     1062.21     1202.79     15.10 o 
   3   3   0     3495.98     3410.01     33.56 o 
   5   3   0      855.26     1231.70    261.13 o 
   7   3   0       19.09       36.32     13.21 o 
   9   3   0      317.69      342.99     27.96 o 
   0   4   0   127842.34   148606.53   5674.58 o 
   2   4   0    37727.57    41792.61    703.76 o 
   4   4   0    13234.95    13789.55    151.28 o 
   6   4   0     1381.73     1360.02     38.23 o 
   8   4   0     7246.82     7129.63    166.87 o 
  10   4   0      381.92      370.05     31.50 o 
   1   5   0     2142.89     2150.32     18.32 o 
   3   5   0     4344.18     4082.57     39.28 o 
   5   5   0     1660.66     2917.59    545.67 o 
   7   5   0      172.16      258.43     19.72 o 
   9   5   0     1050.77     1078.34     44.07 o 
   0   6   0    19191.41    19283.76    387.09 o 
   2   6   0    25040.98    24381.51    316.93 o 
   4   6   0    15081.81    15716.77    169.29 o 
   6   6   0     1846.81     1822.53     57.57 o 
   8   6   0     2885.98     3054.99     69.50 o 
  10   6   0      269.63      282.46     37.75 o 
   1   7   0     6883.78     6265.63     56.66 o 
   3   7   0    13192.72    14247.05    136.80 o 
   5   7   0     3365.65     3283.74    155.98 o 
   7   7   0      190.31      199.35     28.87 o 
   9   7   0     1413.32     1471.99     62.21 o 
   0   8   0    31518.19    32438.71    777.32 o 
   2   8   0     6380.26     6509.74     69.32 o 
   4   8   0      469.80      714.44    178.25 o 
   6   8   0       51.45       50.98     15.49 o 
   8   8   0     2202.47     2178.16     56.10 o 
  10   8   0      246.72      208.48     35.78 o 
   1   9   0     6087.80     5467.02     59.84 o 
   3   9   0     1053.34     1186.37     20.15 o 
   5   9   0     1478.67     1407.83     32.35 o 
   7   9   0      930.17      925.19     37.08 o 
   9   9   0     1643.47     1646.71     60.32 o 
   0  10   0    18193.62    16990.54    369.77 o 
   2  10   0      944.34     1194.60     20.28 o 
   4  10   0      736.39      828.75     67.66 o 
   6  10   0      142.73      178.09     15.64 o 
   8  10   0      883.52      860.68     56.81 o 
   1  11   0    25153.21    25608.77    326.68 o 
   3  11   0       25.95       41.39     11.20 o 
   5  11   0     8858.01     8823.62    109.36 o 
   7  11   0      513.14      525.27     32.29 o 
   9  11   0     3302.66     3540.48     77.36 o 
   0  12   0      395.09      313.72     24.78 o 
   2  12   0      189.74      221.05     18.53 o 
   4  12   0       78.17       77.56     22.21 o 
   6  12   0      989.15      964.71     53.75 o 
   8  12   0       31.11       16.12     14.29 o 
   1  13   0    15580.69    14779.91    205.40 o 
   3  13   0     7637.29     7669.12     97.95 o 
   5  13   0       33.06       58.88     13.15 o 
   7  13   0      835.89      844.56     35.11 o 
   0  14   0     2369.58     2262.42     96.47 o 
   2  14   0      739.37      789.52     30.65 o 
   4  14   0     1225.62     1327.94     33.60 o 
   6  14   0        2.86        2.37     10.80 o 
   8  14   0        1.11       44.75     19.58 o 
   1  15   0     2020.55     2004.41     35.08 o 
   3  15   0      182.42      250.44     20.83 o 
   5  15   0      525.16      474.88     23.16 o 
   7  15   0     1438.17     1327.59     48.61 o 
   0  16   0      945.37      858.13     33.49 o 
   2  16   0      755.08      778.79     24.63 o 
   4  16   0     1265.28     1261.64     32.80 o 
   6  16   0       36.65       27.42     13.98 o 
   1  17   0    15367.22    15439.29    202.10 o 
   3  17   0       84.72      100.29     19.58 o 
   5  17   0      994.90     1065.09     48.88 o 
   7  17   0      212.28      198.02     22.95 o 
   0  18   0     2500.47     2395.84     70.92 o 
   2  18   0       29.23       18.42     14.41 o 
   4  18   0     1236.90     1255.36     34.73 o 
   6  18   0       97.62       94.53     19.30 o 
   1  19   0     5853.47     6037.05     92.24 o 
   3  19   0       78.63       77.32     18.58 o 
   5  19   0      207.59      221.28     41.99 o 
   0  20   0     1520.33     1445.74     59.37 o 
   2  20   0      256.88      263.54     25.15 o 
   4  20   0      675.69      670.22     45.69 o 
   1  21   0     4494.61     4713.75     74.53 o 
   3  21   0      390.42      350.79     69.66 o 
   0  22   0     5956.91     6043.39    128.89 o 
   2  22   0      185.21      170.60     23.17 o 
  -9   1   1      672.41      604.85     32.26 o 
  -7   1   1     3877.37     4032.11     74.77 o 
  -5   1   1    30833.91    30117.01    359.88 o 
  -3   1   1    35849.31    37594.07    434.51 o 
   3   1   1    35917.26    37881.82    491.14 o 
   5   1   1     2269.80     2300.23     68.64 o 
   7   1   1      826.08      789.04     27.01 o 
   9   1   1      458.57      484.95     35.14 o 
 -10   2   1       16.23      114.41     23.62 o 
  -8   2   1     1235.84     1386.94     85.02 o 
  -6   2   1     3651.54     3738.25     51.89 o 
  -4   2   1       18.42      235.91    140.57 o 
  -2   2   1    13588.08    14406.71    226.28 o 
   2   2   1    40252.73    48985.89    679.25 o 
   4   2   1    17722.11    19560.82    216.30 o 
   6   2   1      519.08      524.59     28.57 o 
   8   2   1      453.01     1046.53    161.77 o 
  10   2   1      310.56      270.46     27.76 o 
  -9   3   1      772.54      708.06     32.77 o 
  -7   3   1      226.83      265.48     24.89 o 
  -5   3   1    18049.34    18591.48    205.45 o 
  -3   3   1     7844.07     7277.30     72.64 o 
  -1   3   1    10519.23    11909.08    202.03 o 
   1   3   1     1857.87     2196.54     24.42 o 
   3   3   1     1917.81     1449.18     17.76 o 
   5   3   1       10.84       22.55      8.67 o 
   7   3   1      632.44      604.05     23.82 o 
   9   3   1       94.78      134.25     23.86 o 
 -10   4   1      114.30      175.17     28.75 o 
  -8   4   1       54.36       74.41     22.00 o 
  -6   4   1     1914.04     2407.90    105.61 o 
  -4   4   1     2814.16     2842.33     57.30 o 
  -2   4   1     4338.98     4536.85     51.25 o 
   0   4   1    10802.66    10744.97     92.31 o 
   2   4   1    13101.74    14053.54    124.63 o 
   4   4   1     1478.49     1839.80    159.27 o 
   6   4   1      644.32      605.91     24.48 o 
   8   4   1      734.87      943.04     69.79 o 
  10   4   1       51.72       14.53     20.47 o 
  -9   5   1      185.25      245.94     27.92 o 
  -7   5   1     4276.48     4179.67     70.09 o 
  -5   5   1    47948.04    48084.93    661.30 o 
  -3   5   1     1388.94     1197.13     20.74 o 
  -1   5   1     3633.93     3745.64     28.60 o 
   1   5   1     1893.47     1664.96     16.32 o 
   3   5   1     3920.03     3242.18     35.18 o 
   5   5   1      247.08      238.27     47.08 o 
   7   5   1     3777.01     3756.68    103.48 o 
   9   5   1     1942.53     1927.05     79.69 o 
 -10   6   1      275.22      273.97     33.62 o 
  -8   6   1      142.68      123.06     25.06 o 
  -6   6   1     2025.48     2120.21    103.55 o 
  -4   6   1    15437.99    15567.57    166.71 o 
  -2   6   1     7121.21     7418.96     86.63 o 
   0   6   1    35940.44    38144.43    465.08 o 
   2   6   1     5232.51     5585.88     67.87 o 
   4   6   1     8544.02     8905.43    143.14 o 
   6   6   1      719.50      656.86     39.62 o 
   8   6   1     1507.06     1608.85     78.69 o 
  10   6   1        2.58       11.33     19.73 o 
  -9   7   1      177.19      208.61     26.90 o 
  -7   7   1      906.65      892.23     35.56 o 
  -5   7   1     9287.34     8874.80    125.64 o 
  -3   7   1        2.78      106.74     56.55 o 
  -1   7   1       87.00       98.47      6.47 o 
   1   7   1      430.16      439.37      9.98 o 
   3   7   1     2508.14     2217.52    104.73 o 
   5   7   1     3497.09     3461.02     54.75 o 
   7   7   1      592.66      659.97     32.14 o 
   9   7   1      922.27      960.01     58.23 o 
 -10   8   1       25.36       17.28     41.60 o 
  -8   8   1      585.28      549.72     62.78 o 
  -6   8   1     1631.29     1685.96     45.71 o 
  -4   8   1    18697.58    19107.68    198.16 o 
  -2   8   1     1860.01     2259.64     27.89 o 
   0   8   1     1967.69     1723.51     19.99 o 
   2   8   1     7559.06     7848.82     86.50 o 
   4   8   1    11259.60    11793.61    115.20 o 
   6   8   1      453.17      504.51     26.17 o 
   8   8   1     3744.02     3787.85     85.73 o 
  10   8   1        6.69       17.68     25.01 o 
  -9   9   1       18.14       59.67     22.61 o 
  -7   9   1     1292.25     1221.82     41.22 o 
  -5   9   1     5693.14     5142.48     95.50 o 
  -3   9   1     2567.94     2317.44     35.53 o 
  -1   9   1     7675.90     8066.18     88.88 o 
   1   9   1     2845.48     3038.30     56.36 o 
   3   9   1    11054.36    11398.44    183.17 o 
   5   9   1     3348.47     3325.71     43.85 o 
   7   9   1      754.06      826.72     39.25 o 
   9   9   1      250.15      324.08     32.72 o 
  -8  10   1      168.53      152.91     22.64 o 
  -6  10   1     4560.34     4422.70     64.48 o 
  -4  10   1    12399.78    12382.06    138.29 o 
  -2  10   1      606.96      585.17     15.25 o 
   0  10   1     5499.03     5108.65     52.65 o 
   2  10   1      549.97      504.49     22.40 o 
   4  10   1    19180.22    18761.24    233.85 o 
   6  10   1        5.43        1.61      9.30 o 
   8  10   1     3138.64     3135.87     68.16 o 
  -9  11   1       63.36       74.32     20.89 o 
  -7  11   1      762.83      718.85     35.63 o 
  -5  11   1     2499.24     2379.11     60.65 o 
  -3  11   1     3798.47     3763.26     64.59 o 
  -1  11   1     1489.60     1245.39     26.70 o 
   1  11   1      385.41      345.09     15.36 o 
   3  11   1      688.94      625.38     24.39 o 
   5  11   1       52.99       64.11     13.74 o 
   7  11   1      409.64      480.39     25.21 o 
   9  11   1      124.43      129.59     23.34 o 
  -8  12   1       78.94       84.58     18.99 o 
  -6  12   1     5735.08     5473.12     77.63 o 
  -4  12   1     8980.97     8863.40    119.07 o 
  -2  12   1      733.89      781.59     19.74 o 
   0  12   1     3526.13     3706.36     45.91 o 
   2  12   1     3921.91     3801.09     51.02 o 
   4  12   1    33141.67    33131.92    434.12 o 
   6  12   1     1102.72     1090.44     30.40 o 
   8  12   1     1461.68     1445.77     41.03 o 
  -7  13   1       90.29       73.49     17.54 o 
  -5  13   1     3178.69     3111.31     45.39 o 
  -3  13   1     3881.13     3733.14     87.33 o 
  -1  13   1      453.28      482.67     40.83 o 
   1  13   1        0.94       -3.30      8.77 o 
   3  13   1      189.12      156.81     15.41 o 
   5  13   1      268.93      276.08     18.21 o 
   7  13   1       55.74       32.60     18.85 o 
  -8  14   1      261.73      266.39     30.81 o 
  -6  14   1     1122.04     1124.93     29.40 o 
  -4  14   1     5084.97     5249.85     68.58 o 
  -2  14   1     4943.25     4657.75     71.66 o 
   0  14   1     1645.67     1721.32     41.14 o 
   2  14   1      420.18      416.44     25.31 o 
   4  14   1      548.34      540.79     20.88 o 
   6  14   1      180.07      174.14     18.08 o 
   8  14   1      877.32      904.25     40.68 o 
  -7  15   1      105.18       65.92     20.06 o 
  -5  15   1      270.69      254.58     27.68 o 
  -3  15   1     3464.47     3515.63     56.28 o 
  -1  15   1     1413.62     1337.49     30.90 o 
   1  15   1       10.14       23.03     12.00 o 
   3  15   1     2028.41     2105.25     42.59 o 
   5  15   1        1.59        5.15     11.11 o 
   7  15   1       51.95       73.79     20.16 o 
  -6  16   1     1695.67     1657.56     42.58 o 
  -4  16   1     5385.08     5623.45     77.44 o 
  -2  16   1      716.42      704.44     25.35 o 
   0  16   1     5388.37     5221.88     68.77 o 
   2  16   1     5194.66     5082.40     71.10 o 
   4  16   1     6397.32     6580.73     87.41 o 
   6  16   1      213.35      157.13     36.08 o 
  -7  17   1      195.27      174.56     19.28 o 
  -5  17   1       14.40       13.28     11.83 o 
  -3  17   1      510.50      490.39     46.81 o 
  -1  17   1        2.41       -7.79     10.37 o 
   1  17   1      176.83      147.47     17.45 o 
   3  17   1      120.98       94.67     23.65 o 
   5  17   1       63.04       24.10     14.66 o 
   7  17   1       54.63        9.68     13.56 o 
  -6  18   1     2141.96     2093.65     47.68 o 
  -4  18   1     5365.97     5444.48     84.94 o 
  -2  18   1       53.26       87.44     16.21 o 
   0  18   1     1208.40     1368.48     31.48 o 
   2  18   1     2902.61     2928.49     55.12 o 
   4  18   1     3746.57     3712.77     61.42 o 
   6  18   1      198.40      174.99     47.60 o 
  -5  19   1      232.94      220.10     33.73 o 
  -3  19   1        0.46        5.51     12.75 o 
  -1  19   1      219.38      260.70     18.83 o 
   1  19   1      358.38      361.11     21.70 o 
   3  19   1       70.10       55.80     19.43 o 
   5  19   1       33.85       10.09     14.26 o 
  -4  20   1     1828.93     1804.77     42.83 o 
  -2  20   1       81.37      104.10     20.00 o 
   0  20   1      266.20      258.83     21.10 o 
   2  20   1     2193.34     2244.82     56.78 o 
   4  20   1     2983.25     3105.27     54.93 o 
  -3  21   1      150.35      135.36     26.09 o 
  -1  21   1       28.65       40.46     15.66 o 
   1  21   1      236.93      234.69     19.12 o 
   3  21   1      686.00      674.67     40.94 o 
  -2  22   1       32.09       28.07     24.48 o 
   0  22   1        4.24        6.86     15.77 o 
   2  22   1       38.27       63.25     23.30 o 
 -10   0   2     3534.74     3759.32    116.87 o 
  -8   0   2      127.72      159.39     31.10 o 
  -6   0   2      398.95      357.66     30.67 o 
  -4   0   2     4442.47     4370.52     70.85 o 
  -2   0   2    28547.66    32704.65    547.04 o 
   2   0   2   259859.45   286757.41  10364.54 o 
   4   0   2    30273.76    32539.83    595.66 o 
   6   0   2     1889.04     1999.00     58.80 o 
   8   0   2      297.95      423.64     80.40 o 
  10   0   2      985.87     1013.08     54.80 o 
  -9   1   2       20.64        8.13     16.59 o 
  -7   1   2        1.11       10.93     12.38 o 
  -5   1   2      409.74      765.30    165.26 o 
  -3   1   2     2098.35     2279.01     39.79 o 
  -1   1   2      454.29      447.40     15.61 o 
   1   1   2       42.13       42.57     10.49 o 
   3   1   2        0.88      275.72    110.32 o 
   5   1   2     1029.03     1169.56     70.32 o 
   7   1   2       54.09       45.07     14.79 o 
   9   1   2        5.95        8.59     14.44 o 
 -10   2   2     3216.77     3501.57     78.40 o 
  -8   2   2      215.53      226.33     23.02 o 
  -6   2   2     1376.22     1373.43     72.03 o 
  -4   2   2      155.88      147.00      9.99 o 
  -2   2   2    24916.47    26275.94    237.66 o 
   2   2   2       42.08       53.91      5.62 o 
   4   2   2     9221.16     9273.83    104.68 o 
   6   2   2     1415.64     1457.46     34.29 o 
   8   2   2      357.95      336.69     27.77 o 
  10   2   2      737.78      867.06     40.25 o 
  -9   3   2       12.57       34.35     18.03 o 
  -7   3   2     2820.26     2922.10     53.05 o 
  -5   3   2      362.68      663.20     74.80 o 
  -3   3   2     2750.62     2918.71     29.64 o 
  -1   3   2    19731.35    20806.79    283.01 o 
   1   3   2      530.97      520.75     10.45 o 
   3   3   2     4815.31     4542.88     65.17 o 
   5   3   2       20.54       24.24      8.96 o 
   7   3   2       47.29       89.08     15.86 o 
   9   3   2      384.61      399.57     27.24 o 
 -10   4   2     3513.12     3600.12     84.56 o 
  -8   4   2      274.60      300.96     23.67 o 
  -6   4   2     7950.41     8031.25    100.25 o 
  -4   4   2      814.18      775.22     15.51 o 
  -2   4   2    12276.45    12502.92    109.68 o 
   0   4   2    20191.27    22500.69    342.67 o 
   2   4   2    13915.73    13987.07    191.92 o 
   4   4   2    12959.09    13251.17    169.14 o 
   6   4   2      133.43      169.05     14.82 o 
   8   4   2     1401.98     1462.62     44.88 o 
  10   4   2      734.54      877.58     48.04 o 
  -9   5   2      860.78      843.57     35.00 o 
  -7   5   2      322.11      379.51     25.59 o 
  -5   5   2     2492.48     2405.81    246.14 o 
  -3   5   2      744.12      769.91     54.47 o 
  -1   5   2     1946.30     2057.69     19.42 o 
   1   5   2       43.78       68.50      6.01 o 
   3   5   2     2180.99     2128.86     43.98 o 
   5   5   2      111.37      139.97     12.35 o 
   7   5   2        4.70       65.28     47.54 o 
   9   5   2       21.52       43.51     24.23 o 
 -10   6   2     1343.85     1457.43     56.99 o 
  -8   6   2      233.47      257.08     35.76 o 
  -6   6   2     5485.02     5305.47     82.22 o 
  -4   6   2     2840.56     3246.55     76.42 o 
  -2   6   2    25803.41    26065.08    288.82 o 
   0   6   2     5751.67     5841.06     54.13 o 
   2   6   2     7634.06     7106.03     94.35 o 
   4   6   2    18053.10    17989.31    193.06 o 
   6   6   2       49.34       49.94     16.85 o 
   8   6   2     1904.48     1887.06     57.66 o 
  10   6   2      688.17      781.30     43.26 o 
  -9   7   2     1102.92     1206.07     48.97 o 
  -7   7   2       90.77       95.05     20.12 o 
  -5   7   2     2970.92     2567.76     43.73 o 
  -3   7   2     6530.48     6876.12     77.75 o 
  -1   7   2    52887.79    61640.52    802.12 o 
   1   7   2     1326.97     1685.59     20.87 o 
   3   7   2    23574.29    23247.71    247.48 o 
   5   7   2     1570.46     1545.33     51.15 o 
   7   7   2       43.99       84.16     20.34 o 
   9   7   2      456.14      434.92     38.02 o 
 -10   8   2     1448.43     1528.90     58.04 o 
  -8   8   2      372.97      381.34     31.39 o 
  -6   8   2     2754.23     2715.32     68.20 o 
  -4   8   2     2778.45     2779.04     31.29 o 
  -2   8   2     9622.75     9796.03    103.76 o 
   0   8   2     1297.19     1295.54     18.12 o 
   2   8   2    12596.37    12368.77    148.55 o 
   4   8   2    11151.65    11136.01    109.58 o 
   6   8   2     1065.97     1143.05     40.41 o 
   8   8   2      602.25      727.60     44.17 o 
  10   8   2      834.73      930.91     60.36 o 
  -9   9   2     2025.31     2021.34     86.60 o 
  -7   9   2       38.76       37.38     20.86 o 
  -5   9   2     8779.30     8491.63     87.93 o 
  -3   9   2     2198.11     2032.55     58.09 o 
  -1   9   2     6203.27     5732.84     53.43 o 
   1   9   2       49.19       35.69      7.40 o 
   3   9   2     7110.81     6432.42     91.78 o 
   5   9   2      334.65      393.17     36.52 o 
   7   9   2     1455.47     1557.00     42.73 o 
   9   9   2      247.92      251.65     33.35 o 
  -8  10   2        0.13        2.28     19.91 o 
  -6  10   2     1289.14     1196.38     25.50 o 
  -4  10   2      227.19      204.45     16.76 o 
  -2  10   2     6709.45     6543.89     79.06 o 
   0  10   2     2721.60     2808.26     38.45 o 
   2  10   2     3927.47     3684.54     42.10 o 
   4  10   2     4157.40     4059.63    145.58 o 
   6  10   2      365.02      362.81     25.63 o 
   8  10   2       83.25       98.30     21.48 o 
  -9  11   2     1116.48     1179.78     41.66 o 
  -7  11   2      463.00      434.26     21.83 o 
  -5  11   2     5728.06     5546.87     68.58 o 
  -3  11   2     5497.83     5428.12    119.49 o 
  -1  11   2    23857.27    23946.46    268.29 o 
   1  11   2     1133.67     1123.69     33.93 o 
   3  11   2    14876.36    14610.65    249.88 o 
   5  11   2      148.86      141.50     15.56 o 
   7  11   2     2711.06     2748.19     59.56 o 
   9  11   2        8.43       16.05     18.66 o 
  -8  12   2       10.69       17.84     14.17 o 
  -6  12   2        2.55        3.41     13.53 o 
  -4  12   2     1107.44     1135.35     40.04 o 
  -2  12   2       67.47      460.47    132.34 o 
   0  12   2      239.78      244.26     12.73 o 
   2  12   2      461.19      431.22     20.64 o 
   4  12   2      209.59      769.48    293.78 o 
   6  12   2      179.14      169.56     16.86 o 
   8  12   2      119.22      146.85     29.41 o 
  -7  13   2        6.70       -2.02     14.62 o 
  -5  13   2      235.80      201.03     16.54 o 
  -3  13   2     7385.80     7272.39     92.72 o 
  -1  13   2    18456.27    18221.32    204.33 o 
   1  13   2      768.12      731.78     30.23 o 
   3  13   2    14936.29    14368.44    188.49 o 
   5  13   2     4211.53     4193.64     58.69 o 
   7  13   2       20.81        9.51     15.06 o 
  -8  14   2        2.10       18.21     17.89 o 
  -6  14   2      126.08      110.72     14.73 o 
  -4  14   2     1034.41     1058.62     27.30 o 
  -2  14   2      132.01      124.27     14.00 o 
   0  14   2      222.92      235.91     15.77 o 
   2  14   2       15.22       34.31     10.46 o 
   4  14   2      104.56      105.37     12.89 o 
   6  14   2       82.44       47.71     16.46 o 
   8  14   2       88.52      102.16     26.02 o 
  -7  15   2      214.21      195.64     21.17 o 
  -5  15   2     2333.20     2262.47     40.59 o 
  -3  15   2       96.25      103.25     16.54 o 
  -1  15   2    12313.33    12393.31    142.22 o 
   1  15   2       74.27       95.96     12.06 o 
   3  15   2     5388.98     5379.84     74.79 o 
   5  15   2       25.45       13.80     11.12 o 
   7  15   2      112.72       70.64     19.63 o 
  -6  16   2      370.32      354.20     20.70 o 
  -4  16   2      741.76      724.34     22.68 o 
  -2  16   2     2040.31     2062.77     39.31 o 
   0  16   2      158.35      148.93     16.53 o 
   2  16   2      109.42       94.04     13.77 o 
   4  16   2      573.87      644.92     30.14 o 
   6  16   2      497.96      414.20     58.40 o 
  -7  17   2       16.22       33.96     16.35 o 
  -5  17   2      807.97      853.77     27.09 o 
  -3  17   2     3966.68     3983.33     72.04 o 
  -1  17   2     7241.03     7166.17     93.40 o 
   1  17   2     1159.28     1173.44     30.16 o 
   3  17   2     8360.10     8358.14    116.58 o 
   5  17   2       10.18        7.06     11.68 o 
   7  17   2      410.17      334.76     64.83 o 
  -6  18   2      283.06      239.58     38.30 o 
  -4  18   2      158.51      131.93     27.15 o 
  -2  18   2       77.41       96.34     19.65 o 
   0  18   2      648.70      635.95     24.90 o 
   2  18   2     1087.51     1092.41     31.14 o 
   4  18   2       13.75       46.48     13.71 o 
   6  18   2      193.47      120.78     42.46 o 
  -5  19   2      347.60      305.27     44.66 o 
  -3  19   2     1197.11     1323.48     41.61 o 
  -1  19   2     3090.99     3272.05     65.89 o 
   1  19   2      972.66      951.18     26.48 o 
   3  19   2     3650.27     3735.15     64.73 o 
   5  19   2       33.01       32.95     14.15 o 
  -4  20   2      113.58       91.70     23.96 o 
  -2  20   2      351.03      367.99     27.20 o 
   0  20   2      133.43      113.79     15.85 o 
   2  20   2      742.75      683.14     31.50 o 
   4  20   2      155.77      155.91     28.27 o 
  -3  21   2      562.11      551.06     27.93 o 
  -1  21   2      397.24      382.80     24.28 o 
   1  21   2      650.72      711.47     25.65 o 
   3  21   2     1118.49     1223.04     50.88 o 
  -2  22   2      246.51      184.90     43.30 o 
   0  22   2      134.15       92.83     18.01 o 
   2  22   2     1068.61     1117.82     36.76 o 
  -9   1   3      369.94      381.70     32.20 o 
  -7   1   3     1080.75     1069.35     29.98 o 
  -5   1   3     3797.84     3692.77     60.48 o 
  -3   1   3       54.65       82.50     12.82 o 
  -1   1   3    50784.75    59572.57    645.75 o 
   1   1   3     9164.79    10397.65    166.24 o 
   3   1   3    50564.82    59939.65    896.75 o 
   5   1   3    13929.67    14313.96    199.70 o 
   7   1   3     6037.63     6197.17     88.17 o 
   9   1   3      103.42      116.00     19.36 o 
 -10   2   3       63.37       77.01     24.07 o 
  -8   2   3      105.51      480.13    126.27 o 
  -6   2   3     3026.45     3185.60     88.89 o 
  -4   2   3        7.40       10.62      6.98 o 
  -2   2   3    12294.97    12678.81    158.76 o 
   0   2   3    27791.90    31837.86    328.76 o 
   2   2   3    89604.84   113970.15   2024.52 o 
   4   2   3     1923.87     2306.88     31.21 o 
   6   2   3     1072.85     1111.50     26.25 o 
   8   2   3      297.77      293.58     23.75 o 
  10   2   3      292.58      300.84     29.59 o 
  -9   3   3      754.58      724.86     35.38 o 
  -7   3   3      131.83      149.46     16.92 o 
  -5   3   3     6583.79     6573.48     71.33 o 
  -3   3   3     1451.96     2001.71     20.47 o 
  -1   3   3     4461.81     4962.36     66.85 o 
   1   3   3     3216.83     3298.17     52.38 o 
   3   3   3       37.76       24.83      8.42 o 
   5   3   3     4002.51     3649.89     50.21 o 
   7   3   3     3374.09     3489.55     68.90 o 
   9   3   3       85.90       57.10     17.96 o 
 -10   4   3      335.30      323.64     30.12 o 
  -8   4   3      248.52      376.29     49.56 o 
  -6   4   3      912.96     1017.19     81.96 o 
  -4   4   3     2121.43     2268.71     58.80 o 
  -2   4   3       56.30      105.59      6.22 o 
   0   4   3     9430.33     9220.42    128.82 o 
   2   4   3    11190.04    11811.26    249.74 o 
   4   4   3    10868.58    11182.14    187.97 o 
   6   4   3     2020.46     1913.98     35.59 o 
   8   4   3      224.75      246.16     26.17 o 
  10   4   3       14.62       62.08     25.21 o 
  -9   5   3      234.39      262.06     25.85 o 
  -7   5   3     2326.03     2396.05     70.91 o 
  -5   5   3     7460.72     7501.00     91.02 o 
  -3   5   3     6309.53     5639.86     51.71 o 
  -1   5   3    18527.31    20365.95    377.12 o 
   1   5   3       72.98       43.27     11.11 o 
   3   5   3       18.32       13.86      5.51 o 
   5   5   3     1824.64     1701.66     29.68 o 
   7   5   3    10132.91    10176.30    207.80 o 
   9   5   3       38.72       23.60     24.12 o 
 -10   6   3       51.89       33.89     25.81 o 
  -8   6   3      106.81      142.35     25.84 o 
  -6   6   3      136.58      136.89     16.97 o 
  -4   6   3     1872.63     2067.20    165.36 o 
  -2   6   3     1790.30     1444.68     25.77 o 
   0   6   3     3496.31     3486.80     46.01 o 
   2   6   3      188.34      144.62      7.17 o 
   4   6   3     2206.06     2494.23    239.22 o 
   6   6   3     2625.83     2495.91     44.37 o 
   8   6   3      365.05      404.11     35.32 o 
  10   6   3       19.16       30.49     20.38 o 
  -9   7   3      211.26      216.19     30.49 o 
  -7   7   3     1113.46     1153.62     77.85 o 
  -5   7   3      222.00      251.90     17.62 o 
  -3   7   3    18166.43    17520.54    164.39 o 
  -1   7   3     4786.67     4513.86     46.68 o 
   1   7   3     3307.84     3280.04     41.79 o 
   3   7   3       43.91       26.28      8.07 o 
   5   7   3     6403.33     5705.53     74.63 o 
   7   7   3     5746.38     5584.40    128.33 o 
   9   7   3        1.44       31.98     25.34 o 
 -10   8   3       22.10       10.81     20.68 o 
  -8   8   3      165.42      181.83     24.19 o 
  -6   8   3     4060.90     3927.19     64.46 o 
  -4   8   3     3432.41     2962.39     39.11 o 
  -2   8   3     4763.21     5101.92     64.35 o 
   0   8   3     6154.30     6506.44     61.15 o 
   2   8   3     3708.13     3942.14     49.90 o 
   4   8   3    17167.90    18018.86    193.46 o 
   6   8   3     5398.62     5272.43     89.27 o 
   8   8   3       99.10      131.11     25.69 o 
  10   8   3      141.89      124.93     31.21 o 
  -9   9   3      752.42      819.31     41.86 o 
  -7   9   3      220.05      219.08     21.58 o 
  -5   9   3       31.94       59.91     11.26 o 
  -3   9   3    18743.59    19055.11    200.99 o 
  -1   9   3    24638.83    27528.82    299.88 o 
   1   9   3      347.26      447.89     12.99 o 
   3   9   3        7.85       17.75      9.33 o 
   5   9   3    13017.89    12737.39    165.22 o 
   7   9   3     3275.37     3087.44     62.39 o 
   9   9   3       43.85       20.73     23.60 o 
  -8  10   3      160.18      186.79     23.99 o 
  -6  10   3     2095.32     2054.57     35.42 o 
  -4  10   3     5689.43     5783.86     66.42 o 
  -2  10   3    11373.60    11096.19    150.71 o 
   0  10   3     6603.23     6754.03     67.12 o 
   2  10   3      340.16      335.82     17.29 o 
   4  10   3     2731.18     2642.23     38.77 o 
   6  10   3     6393.90     6405.53     86.25 o 
   8  10   3      621.69      661.03     29.76 o 
  -9  11   3       37.85       50.78     21.81 o 
  -7  11   3      155.34      169.41     22.52 o 
  -5  11   3        8.12        9.12      8.24 o 
  -3  11   3     4291.16     4341.10    149.82 o 
  -1  11   3     5782.94     5805.23     82.09 o 
   1  11   3       31.71       45.86      9.53 o 
   3  11   3       11.57        6.85     11.60 o 
   5  11   3     6310.87     6291.77     78.17 o 
   7  11   3     1170.20     1106.09     33.93 o 
   9  11   3       79.62       55.38     23.52 o 
  -8  12   3     1258.81     1263.65     42.75 o 
  -6  12   3     1197.46     1181.65     29.07 o 
  -4  12   3     8844.98     8859.44    109.43 o 
  -2  12   3    32535.65    32675.94    446.90 o 
   0  12   3     1121.44     1138.63     20.07 o 
   2  12   3       37.24       87.84     10.15 o 
   4  12   3     1590.97     1614.60     31.95 o 
   6  12   3     8154.57     7984.08    135.18 o 
   8  12   3     1417.70     1397.50     51.49 o 
  -7  13   3      216.14      272.65     22.59 o 
  -5  13   3      229.22      224.41     16.20 o 
  -3  13   3     2205.66     2144.85     66.60 o 
  -1  13   3     1764.21     1764.57     47.00 o 
   1  13   3       30.52       13.07     10.51 o 
   3  13   3      342.25      396.63     70.67 o 
   5  13   3     4023.41     3837.98     60.53 o 
   7  13   3     1390.08     1266.88     47.85 o 
  -8  14   3      798.20      801.80     48.51 o 
  -6  14   3     1658.71     1722.19     38.32 o 
  -4  14   3      252.22      283.18     14.40 o 
  -2  14   3      112.36      136.30     15.85 o 
   0  14   3      910.78     1007.56     21.81 o 
   2  14   3      631.29      670.65     22.65 o 
   4  14   3     2974.05     3043.61     46.40 o 
   6  14   3     1587.19     1600.67     35.63 o 
   8  14   3       53.07       61.91     22.35 o 
  -7  15   3      123.82      153.14     17.70 o 
  -5  15   3      166.73      183.51     16.61 o 
  -3  15   3      454.78      452.12     19.90 o 
  -1  15   3       20.91       30.93      9.25 o 
   1  15   3       58.97       56.83     12.11 o 
   3  15   3       33.71       28.53     16.42 o 
   5  15   3      748.19      765.67     32.24 o 
   7  15   3      109.18       95.32     20.81 o 
  -6  16   3     1655.54     1625.04     39.20 o 
  -4  16   3      614.96      672.37     23.44 o 
  -2  16   3     4539.77     4666.19     79.17 o 
   0  16   3      402.29      443.46     20.76 o 
   2  16   3     3140.79     3197.58     57.74 o 
   4  16   3      386.05      453.81     32.05 o 
   6  16   3     2201.93     2223.01     47.87 o 
  -7  17   3       14.71       38.31     14.42 o 
  -5  17   3      856.41      904.05     32.26 o 
  -3  17   3        4.16       21.49     11.92 o 
  -1  17   3      537.69      526.87     20.17 o 
   1  17   3       15.79        7.89     11.65 o 
   3  17   3      299.29      336.41     25.98 o 
   5  17   3       61.19       26.13     13.66 o 
  -6  18   3      637.72      674.49     28.96 o 
  -4  18   3     1014.29      987.23     46.97 o 
  -2  18   3     3411.55     3387.30     85.55 o 
   0  18   3      293.42      297.53     17.55 o 
   2  18   3      829.08      876.03     32.79 o 
   4  18   3     1019.72     1111.43     49.37 o 
   6  18   3     3308.62     3185.00     59.08 o 
  -5  19   3        1.65       20.84     16.38 o 
  -3  19   3       56.35       88.19     16.67 o 
  -1  19   3      257.77      243.42     18.22 o 
   1  19   3      926.33      931.91     30.61 o 
   3  19   3      518.81      552.77     26.28 o 
   5  19   3       60.96       40.52     16.34 o 
  -4  20   3      565.38      473.62    159.89 o 
  -2  20   3     3440.23     3539.67    145.18 o 
   0  20   3      639.68      681.76     23.99 o 
   2  20   3       19.37       44.55     14.76 o 
   4  20   3      374.98      301.82     43.60 o 
  -3  21   3       10.27        8.68     19.52 o 
  -1  21   3     1153.03     1203.38     32.58 o 
   1  21   3       75.30       70.31     15.79 o 
   3  21   3       47.37       77.24     22.57 o 
  -2  22   3     1014.11     1061.63     49.66 o 
   0  22   3       26.13       24.22     16.96 o 
   2  22   3       92.36       68.82     19.40 o 
 -10   0   4        2.00        2.52     26.64 o 
  -8   0   4    10514.14    10625.57    203.94 o 
  -6   0   4     4831.43     5197.73     92.60 o 
  -4   0   4    13670.73    13892.42    215.53 o 
  -2   0   4      403.53      483.81     22.29 o 
   2   0   4   925007.88  1010280.25  62857.48 o 
   4   0   4     1603.55     1849.04    153.85 o 
   6   0   4       21.28       24.56     22.72 o 
   8   0   4     1251.96     1187.39    138.94 o 
  10   0   4      721.18      799.88     49.07 o 
  -9   1   4      183.24      224.74     21.76 o 
  -7   1   4      139.42      154.40     16.80 o 
  -5   1   4        0.02      451.29    208.14 o 
  -3   1   4     4378.20     4348.99     39.28 o 
  -1   1   4    10004.27    10415.84     83.67 o 
   1   1   4      208.41      249.07      8.93 o 
   3   1   4     9251.92     8897.57    214.46 o 
   5   1   4        0.47      398.35     89.94 o 
   7   1   4      242.79      281.98     39.92 o 
   9   1   4        9.07      -14.40     14.40 o 
 -10   2   4       12.68       10.66     18.80 o 
  -8   2   4     5933.97     6092.27     91.99 o 
  -6   2   4     4015.37     3988.87     72.23 o 
  -4   2   4     2612.22     2758.46     53.12 o 
  -2   2   4       17.91       31.52      5.31 o 
   0   2   4    21456.08    27182.72    471.88 o 
   2   2   4      583.29     1038.54     79.45 o 
   4   2   4    10757.71    11157.86    202.55 o 
   6   2   4      290.08      277.84     17.42 o 
   8   2   4     3432.96     3456.51     78.64 o 
  10   2   4      801.68      819.40     43.24 o 
  -9   3   4      681.18      641.62     46.09 o 
  -7   3   4       26.53       41.78     14.51 o 
  -5   3   4       36.80       43.61     10.54 o 
  -3   3   4      151.89      183.43     44.23 o 
  -1   3   4     3800.33     3998.47     38.54 o 
   1   3   4     5060.99     5612.68    105.83 o 
   3   3   4     5789.67     6365.00     95.85 o 
   5   3   4     2387.51     2165.18     35.12 o 
   7   3   4       46.57       61.87     15.06 o 
   9   3   4      597.84      594.55     55.49 o 
 -10   4   4        0.73      -11.24     21.43 o 
  -8   4   4     3874.58     3884.19     66.80 o 
  -6   4   4     4201.22     3873.51     53.15 o 
  -4   4   4     6902.36     7213.56    100.43 o 
  -2   4   4      308.55      349.08     11.10 o 
   0   4   4    91172.32   104530.27   2146.27 o 
   2   4   4     8599.64     8179.30    161.04 o 
   4   4   4       62.35      233.20     78.19 o 
   6   4   4       34.74       38.67     11.95 o 
   8   4   4     3852.61     3639.07    142.85 o 
  10   4   4      993.89      947.21     45.64 o 
  -9   5   4      489.39      540.85     30.03 o 
  -7   5   4     2693.18     2678.09     70.50 o 
  -5   5   4      843.28     1554.14    283.88 o 
  -3   5   4       71.15     1194.45    881.25 o 
  -1   5   4     5343.03     6067.47     55.18 o 
   1   5   4     5958.18     5444.93     79.49 o 
   3   5   4    11321.19    11638.95    203.18 o 
   5   5   4      205.83      194.60     16.63 o 
   7   5   4       11.62      253.91    136.85 o 
   9   5   4      541.90      684.28     51.25 o 
 -10   6   4        0.37       28.05     22.97 o 
  -8   6   4     2729.27     2710.97     58.99 o 
  -6   6   4     2159.46     2058.57     35.54 o 
  -4   6   4    23861.56    24721.02    283.72 o 
  -2   6   4       38.73       78.42     13.18 o 
   0   6   4    87593.64   100299.72   1796.04 o 
   2   6   4      816.61      558.37     12.25 o 
   4   6   4      274.86      232.91     26.29 o 
   6   6   4      865.33      840.84     32.12 o 
   8   6   4      395.25      455.82     36.45 o 
  10   6   4      655.27      645.92     44.32 o 
  -9   7   4       55.90       79.04     26.24 o 
  -7   7   4     4402.95     4273.59     79.40 o 
  -5   7   4     1471.34     1558.82     39.83 o 
  -3   7   4      336.04      375.54      9.23 o 
  -1   7   4    13189.22    16737.95    153.60 o 
   1   7   4    33149.36    32812.91    403.26 o 
   3   7   4     5674.12     5684.25    133.27 o 
   5   7   4     3524.73     3507.69     89.80 o 
   7   7   4     1010.31     1027.74     51.84 o 
   9   7   4      322.67      407.17     36.41 o 
 -10   8   4      128.30      129.76     31.32 o 
  -8   8   4     3581.86     3601.56     87.51 o 
  -6   8   4     1946.93     1730.89     39.05 o 
  -4   8   4     1710.13     1784.92     36.00 o 
  -2   8   4     2720.16     3020.34     51.95 o 
   0   8   4    67700.66    79796.17   1274.28 o 
   2   8   4    11108.75    10813.36    247.76 o 
   4   8   4      573.62      759.88    104.00 o 
   6   8   4      107.00       96.95     20.11 o 
   8   8   4     1412.92     1332.41     41.58 o 
  -9   9   4      242.93      235.51     37.44 o 
  -7   9   4     2937.74     2833.05     63.23 o 
  -5   9   4      511.14      580.04     25.04 o 
  -3   9   4     1214.86     1164.89     21.29 o 
  -1   9   4     3843.30     3731.86     33.54 o 
   1   9   4    14620.08    13922.20    251.82 o 
   3   9   4     2481.41     2287.73     65.91 o 
   5   9   4       32.48       21.35     11.30 o 
   7   9   4       86.49       88.79     18.09 o 
   9   9   4     1739.62     1744.15     55.09 o 
  -8  10   4      821.17      820.52     38.29 o 
  -6  10   4     1960.23     1893.97     31.22 o 
  -4  10   4     1758.26     1749.82     28.96 o 
  -2  10   4      204.80      210.97     13.96 o 
   0  10   4     3950.38     3434.08     36.18 o 
   2  10   4    14057.99    12857.90    221.44 o 
   4  10   4      744.04      839.75     26.22 o 
   6  10   4        5.82       22.02     10.97 o 
   8  10   4      199.03      217.98     22.04 o 
  -9  11   4     1682.98     1704.18     50.91 o 
  -7  11   4     5054.73     4966.37     75.64 o 
  -5  11   4      558.34      565.55     19.88 o 
  -3  11   4    16694.35    16859.83    258.29 o 
  -1  11   4     1259.02     1305.94     18.92 o 
   1  11   4    22125.97    22036.74    313.71 o 
   3  11   4    12369.09    12175.03    148.80 o 
   5  11   4     1422.59     1391.02     34.78 o 
   7  11   4     1506.76     1535.41     50.66 o 
   9  11   4     1169.37     1145.85     48.37 o 
  -8  12   4      173.57      194.61     21.63 o 
  -6  12   4      417.98      407.06     21.00 o 
  -4  12   4      557.38      505.75     19.72 o 
  -2  12   4      245.42      271.81     18.93 o 
   0  12   4      289.87      317.85     12.23 o 
   2  12   4     2783.81     2662.47     62.82 o 
   4  12   4       11.78        0.69      8.72 o 
   6  12   4       46.95       68.47     19.39 o 
   8  12   4      402.83      423.27     37.15 o 
  -7  13   4     3559.25     3374.30    128.94 o 
  -5  13   4      917.97      951.19     26.02 o 
  -3  13   4       76.36       67.77      9.02 o 
  -1  13   4    18595.81    18443.30    206.42 o 
   1  13   4    18471.55    17725.25    353.05 o 
   3  13   4     7870.26     7755.97    125.88 o 
   5  13   4       79.35       93.86     16.80 o 
   7  13   4       71.77       64.09     27.05 o 
  -8  14   4      263.19      230.73     23.95 o 
  -6  14   4      668.40      649.65     26.58 o 
  -4  14   4      206.56      197.44     16.80 o 
  -2  14   4     1348.16     1160.34     33.23 o 
   0  14   4      996.97      999.99     24.91 o 
   2  14   4       30.20       35.08      9.88 o 
   4  14   4       10.83       27.02     14.56 o 
   6  14   4     1450.00     1432.39     35.23 o 
   8  14   4      107.52       69.26     23.30 o 
  -7  15   4     2971.87     3019.83     70.87 o 
  -5  15   4      665.34      670.26     26.49 o 
  -3  15   4      105.85      110.40     12.35 o 
  -1  15   4      170.79      234.78     21.20 o 
   1  15   4     5987.97     5830.29     73.72 o 
   3  15   4      635.34      632.48     34.07 o 
   5  15   4     1658.64     1684.18     38.55 o 
   7  15   4      104.99       79.08     24.56 o 
  -6  16   4        0.35       -4.53     11.30 o 
  -4  16   4      637.50      686.41     22.61 o 
  -2  16   4      365.18      343.91     22.40 o 
   0  16   4       74.21       74.96     12.36 o 
   2  16   4     1694.37     1537.31     44.65 o 
   4  16   4     1214.33     1191.05     37.56 o 
   6  16   4       37.07       21.30     17.51 o 
  -7  17   4     2606.58     2699.84     98.09 o 
  -5  17   4       25.61      111.85     26.60 o 
  -3  17   4     1178.81     1168.89     33.57 o 
  -1  17   4      107.36      140.67     17.32 o 
   1  17   4    18022.49    17602.65    211.43 o 
   3  17   4     5279.24     5142.01     76.52 o 
   5  17   4     1209.98     1313.91     35.40 o 
  -6  18   4       18.43       18.93     23.08 o 
  -4  18   4     1052.35     1038.07     35.90 o 
  -2  18   4      489.85      481.58     27.56 o 
   0  18   4      104.74      137.51     16.05 o 
   2  18   4      438.56      420.37     20.80 o 
   4  18   4      228.13      264.17     21.26 o 
   6  18   4        3.49       17.37     13.92 o 
  -5  19   4       74.05       62.81     33.28 o 
  -3  19   4       37.05       47.47     11.13 o 
  -1  19   4      278.91      344.88     17.29 o 
   1  19   4     8423.23     8447.03    159.63 o 
   3  19   4     1580.24     1577.46     39.17 o 
   5  19   4      746.90      798.28     31.17 o 
  -4  20   4      560.31      661.37     67.99 o 
  -2  20   4       62.62       67.19     16.19 o 
   0  20   4     1933.62     1973.26     38.20 o 
   2  20   4      265.12      259.05     21.60 o 
   4  20   4       96.72       72.87     16.87 o 
  -3  21   4      118.15       88.13     29.89 o 
  -1  21   4      922.35      975.40     72.85 o 
   1  21   4     3641.76     3662.80     74.34 o 
   3  21   4     2569.52     2550.16     60.42 o 
  -2  22   4      145.68      172.65     38.92 o 
   0  22   4      987.06      986.41     55.16 o 
  -9   1   5      700.90      727.16     39.68 o 
  -7   1   5       10.20       19.32     11.12 o 
  -5   1   5    17404.21    17601.90    196.65 o 
  -3   1   5    10881.22     9156.71     89.31 o 
  -1   1   5       82.80      123.74      9.70 o 
   1   1   5    32546.94    37505.21   1314.41 o 
   3   1   5    31193.86    31860.27    409.99 o 
   5   1   5    22575.76    23372.29    319.05 o 
   7   1   5      574.36      585.72     34.72 o 
   9   1   5     3013.65     3082.51     69.51 o 
 -10   2   5        2.68       43.47     22.86 o 
  -8   2   5      142.57      201.73     21.97 o 
  -6   2   5     4762.01     4882.46     71.26 o 
  -4   2   5    11393.30    11713.43    130.30 o 
  -2   2   5     2671.15     2768.97     30.27 o 
   0   2   5    14965.29    16457.05    422.95 o 
   2   2   5     1216.43     1138.06     29.97 o 
   4   2   5    11766.41    11820.77    380.93 o 
   6   2   5     1580.28     1612.00     32.86 o 
   8   2   5      330.47      305.76     33.73 o 
  10   2   5      123.75       96.41     23.17 o 
  -9   3   5      413.92      404.65     27.97 o 
  -7   3   5      276.63      292.49     19.14 o 
  -5   3   5     4954.43     4477.55     59.89 o 
  -3   3   5     8872.71     8302.13     71.83 o 
  -1   3   5      663.79      754.83     11.17 o 
   1   3   5     3967.29     4740.02     41.23 o 
   3   3   5     2715.85     2481.75     57.37 o 
   5   3   5     3039.86     2708.53     66.54 o 
   7   3   5      633.73      573.86     26.06 o 
   9   3   5     1453.22     1372.34     75.21 o 
 -10   4   5      252.63      367.04     40.57 o 
  -8   4   5       38.48       93.63     22.76 o 
  -6   4   5     1057.49      984.79     25.31 o 
  -4   4   5     7296.94     7616.48     74.98 o 
  -2   4   5     1034.37     1304.05     13.57 o 
   0   4   5     5826.03     5814.65     94.63 o 
   2   4   5      337.40      322.72      5.45 o 
   4   4   5    14780.47    15543.22    178.24 o 
   6   4   5      142.80      153.97     14.62 o 
   8   4   5     1025.83      967.67     88.17 o 
  10   4   5        4.87       13.00     20.11 o 
  -9   5   5      149.51      139.22     25.20 o 
  -7   5   5       12.40       12.12     12.95 o 
  -5   5   5    31373.57    31914.30    450.82 o 
  -3   5   5    69728.64    78603.52   1044.10 o 
  -1   5   5      235.41      317.44     12.22 o 
   1   5   5     1513.17     1507.83     17.24 o 
   3   5   5       79.02       66.78     16.13 o 
   5   5   5     2907.75     2669.25     66.67 o 
   7   5   5      133.72      143.94     18.60 o 
   9   5   5     3357.07     3392.86    134.71 o 
 -10   6   5      203.19      279.98     33.98 o 
  -8   6   5      459.73      477.99     29.35 o 
  -6   6   5      807.41      831.29     31.56 o 
  -4   6   5     8226.77     7931.88     88.50 o 
  -2   6   5    14591.38    16738.33    189.14 o 
   0   6   5    18554.02    19433.91    217.16 o 
   2   6   5       52.78      147.27     33.48 o 
   4   6   5    10070.97    10585.80    122.35 o 
   6   6   5      140.58      148.78     14.77 o 
   8   6   5     1444.42     1341.77     51.90 o 
  10   6   5        5.71       14.21     18.16 o 
  -9   7   5        9.47       56.56     25.04 o 
  -7   7   5      504.50      530.13     29.91 o 
  -5   7   5     6886.09     6329.66     82.24 o 
  -3   7   5     1421.37     1023.36     13.45 o 
  -1   7   5     5667.98     6076.80     55.36 o 
   1   7   5     5464.40     5817.68     75.62 o 
   3   7   5     4452.86     4411.21    152.30 o 
   5   7   5     2915.45     2777.85     48.48 o 
   7   7   5      174.81      164.41     18.09 o 
   9   7   5     1065.94     1070.70     57.50 o 
 -10   8   5      426.24      404.72     41.40 o 
  -8   8   5       19.38       26.42     17.87 o 
  -6   8   5      611.36      664.48     31.29 o 
  -4   8   5     6547.73     6533.42     72.76 o 
  -2   8   5     4247.19     4446.83     52.62 o 
   0   8   5     4067.11     3779.27     85.15 o 
   2   8   5     7615.11     7555.27    106.12 o 
   4   8   5     7441.20     7445.09    114.41 o 
   6   8   5       12.72        2.06     10.16 o 
   8   8   5     2294.06     2218.13     56.16 o 
  -9   9   5       21.49       14.79     18.44 o 
  -7   9   5      173.41      146.60     20.26 o 
  -5   9   5     4637.34     4344.93     63.00 o 
  -3   9   5     4353.82     3806.72     37.00 o 
  -1   9   5       79.48      185.43     12.95 o 
   1   9   5     3136.72     3444.51     44.24 o 
   3   9   5     3845.85     3644.59    101.50 o 
   5   9   5     4167.87     4197.95     67.02 o 
   7   9   5      212.05      176.23     23.49 o 
   9   9   5      642.45      656.40     51.49 o 
  -8  10   5      311.74      345.05     31.44 o 
  -6  10   5      551.45      590.79     18.10 o 
  -4  10   5     7674.07     7728.09     78.71 o 
  -2  10   5       98.00      168.21     11.73 o 
   0  10   5     6946.44     6727.02     68.87 o 
   2  10   5     6768.27     6936.81    112.72 o 
   4  10   5     7493.38     7512.87    172.04 o 
   6  10   5      252.05      252.20     25.73 o 
   8  10   5     2075.96     2036.66     69.39 o 
  -9  11   5      261.00      236.99     38.15 o 
  -7  11   5      884.87      874.36     30.14 o 
  -5  11   5     2173.29     2158.88     38.81 o 
  -3  11   5     3946.92     4048.14     62.83 o 
  -1  11   5     3256.10     3290.16     62.63 o 
   1  11   5      223.09      214.63     34.74 o 
   3  11   5      291.48      290.52     45.91 o 
   5  11   5      175.48      173.92     14.45 o 
   7  11   5       65.58       67.02     20.59 o 
   9  11   5      282.87      282.26     40.51 o 
  -8  12   5      110.93      134.85     21.60 o 
  -6  12   5      509.19      476.85     21.57 o 
  -4  12   5     9328.84     9355.50    103.69 o 
  -2  12   5      869.31      916.16     23.93 o 
   0  12   5    10582.95    10247.34    115.39 o 
   2  12   5      323.21      325.53     14.39 o 
   4  12   5     9578.37     9271.19    225.06 o 
   6  12   5     2468.38     2419.57     54.55 o 
   8  12   5      362.41      381.47     34.51 o 
  -7  13   5        4.27       -8.84     12.74 o 
  -5  13   5      214.23      228.81     15.54 o 
  -3  13   5     2083.24     2015.95     37.57 o 
  -1  13   5     2564.12     2581.72     38.42 o 
   1  13   5      470.30      469.66     27.34 o 
   3  13   5       47.19       32.22     12.51 o 
   5  13   5       33.38       10.94     10.42 o 
   7  13   5      942.91      937.47     44.68 o 
  -8  14   5      360.73      355.84     25.40 o 
  -6  14   5       24.71       29.22     13.62 o 
  -4  14   5     4444.78     4559.25     54.02 o 
  -2  14   5     1005.69      982.24     24.56 o 
   0  14   5     1306.92     1211.99     23.15 o 
   2  14   5      229.24      230.38     12.88 o 
   4  14   5     2447.85     2398.37     41.77 o 
   6  14   5      457.22      548.87     29.96 o 
   8  14   5      781.37      827.90     51.75 o 
  -7  15   5       13.00       13.15     14.34 o 
  -5  15   5      218.48      234.11     15.21 o 
  -3  15   5      611.01      587.04     21.99 o 
  -1  15   5     1116.41     1128.87     27.79 o 
   1  15   5     1264.27     1223.28     26.73 o 
   3  15   5        6.14       12.00     10.34 o 
   5  15   5      837.33      811.89     34.79 o 
   7  15   5      105.43       75.58     22.46 o 
  -6  16   5      324.05      318.31     22.29 o 
  -4  16   5     5554.73     5552.41    101.18 o 
  -2  16   5     2419.43     2633.09     43.46 o 
   0  16   5     6299.43     6122.55     80.81 o 
   2  16   5      762.98      729.43     23.83 o 
   4  16   5     6675.01     6541.75    143.66 o 
   6  16   5      739.38      751.20     32.71 o 
  -5  17   5       23.34       25.30     10.83 o 
  -3  17   5      279.01      311.32     28.56 o 
  -1  17   5      263.43      261.14     16.26 o 
   1  17   5       13.73       24.97     12.14 o 
   3  17   5       20.28        4.16     13.92 o 
   5  17   5        1.57      -12.32     13.35 o 
  -6  18   5     1446.85     1606.62     71.55 o 
  -4  18   5     4668.25     4465.26    178.55 o 
  -2  18   5     2554.20     2598.66    105.76 o 
   0  18   5     2420.84     2402.01     38.31 o 
   2  18   5        3.85        8.06     14.17 o 
   4  18   5     4280.08     4289.16     82.89 o 
   6  18   5      432.16      344.68     78.24 o 
  -5  19   5      893.46      959.75     51.84 o 
  -3  19   5       30.14       50.48     20.81 o 
  -1  19   5       12.34       21.82     11.97 o 
   1  19   5       12.11        7.27     11.41 o 
   3  19   5       83.44       86.34     19.47 o 
   5  19   5      324.25      271.46     63.56 o 
  -4  20   5     2856.15     3151.58     90.14 o 
  -2  20   5      716.61      715.07     34.06 o 
   0  20   5     1721.67     1813.08     66.75 o 
   2  20   5       36.50       39.62     13.98 o 
   4  20   5     2815.39     2793.18     67.00 o 
  -3  21   5       75.58       47.48     25.88 o 
  -1  21   5       24.20       29.01     15.03 o 
   1  21   5        7.98       17.32     12.14 o 
   3  21   5      406.16      414.10     25.55 o 
   0  22   5       40.63       39.45     27.81 o 
 -10   0   6     3340.08     3584.22    101.80 o 
  -8   0   6     2048.97     2037.81     66.94 o 
  -6   0   6     5588.50     5588.49    100.56 o 
  -4   0   6     5488.35     5081.51    129.90 o 
  -2   0   6    39737.78    41205.46   1105.59 o 
   0   0   6     5787.59     6756.85    145.81 o 
   2   0   6   140542.84   169663.17   5045.84 o 
   4   0   6   313221.97   379110.34  16381.68 o 
   6   0   6     7456.55     7501.72    173.47 o 
   8   0   6     2217.25     2154.01     85.73 o 
  10   0   6      447.01      521.00     42.64 o 
  -9   1   6       79.76      134.77     20.91 o 
  -7   1   6       81.73       93.71     15.51 o 
  -5   1   6      156.84      585.51    166.34 o 
  -3   1   6     6878.73     7274.90     69.13 o 
  -1   1   6     8529.45     8534.02     85.30 o 
   1   1   6      960.49      866.16     12.00 o 
   3   1   6       76.06       58.73     12.00 o 
   5   1   6       40.82      202.24    121.20 o 
   7   1   6       12.41      -27.47     27.47 o 
   9   1   6        7.68        9.52     17.27 o 
 -10   2   6     2315.17     2443.60     78.72 o 
  -8   2   6     2483.03     2592.25     53.01 o 
  -6   2   6     3047.09     3028.81     52.05 o 
  -4   2   6     8434.68     7999.66    127.13 o 
  -2   2   6     4521.03     4906.08     36.56 o 
   0   2   6    27807.73    32526.49    510.12 o 
   2   2   6     4447.64     4153.47    121.37 o 
   4   2   6    15629.88    15243.71    265.26 o 
   6   2   6      232.24      201.42     15.49 o 
   8   2   6     1594.59     1644.29     43.86 o 
  10   2   6      413.91      353.00     79.68 o 
  -9   3   6      382.73      467.00     35.03 o 
  -7   3   6      575.46      600.97     24.72 o 
  -5   3   6     9109.17     9317.12    101.46 o 
  -3   3   6     9394.32    10639.48    119.96 o 
  -1   3   6     2048.31     2238.54     16.83 o 
   1   3   6    15499.84    16676.82    163.94 o 
   3   3   6     5463.33     5415.02     68.65 o 
   5   3   6       64.83      179.33     33.68 o 
   7   3   6     1359.40     1306.55     47.07 o 
   9   3   6      203.83      235.04     26.53 o 
 -10   4   6     3360.56     3515.13     78.31 o 
  -8   4   6     5561.12     5629.35     90.00 o 
  -6   4   6     1086.94     1000.54     34.62 o 
  -4   4   6    15100.03    15295.55    146.10 o 
  -2   4   6     1258.98     1325.68     18.96 o 
   0   4   6    21692.57    25028.34    354.68 o 
   2   4   6      706.56      459.72     13.46 o 
   4   4   6    19826.94    18400.83    431.73 o 
   6   4   6     2271.58     2049.58     47.12 o 
   8   4   6      224.26      214.51     30.10 o 
  10   4   6      115.21      117.61     26.63 o 
  -9   5   6     4062.73     4188.01    103.26 o 
  -7   5   6      171.19      174.15     16.60 o 
  -5   5   6    11301.93    11219.34    137.70 o 
  -3   5   6      715.13      745.31     18.45 o 
  -1   5   6    37635.28    38983.82    598.21 o 
   1   5   6     8633.01     9352.00    192.68 o 
   3   5   6     5074.79     5058.80    133.76 o 
   5   5   6      757.36      702.00     18.64 o 
   7   5   6      983.17      966.06     53.33 o 
   9   5   6      100.82      102.22     22.43 o 
 -10   6   6     1311.66     1503.63     64.85 o 
  -8   6   6     1428.22     1412.32     37.23 o 
  -6   6   6       60.73       52.59     13.02 o 
  -4   6   6     1575.17     1429.06     49.27 o 
  -2   6   6    20460.91    24028.90    442.01 o 
   0   6   6    34926.18    38390.76    482.19 o 
   2   6   6      306.05      242.28      6.82 o 
   4   6   6     7234.60     6958.19    213.42 o 
   6   6   6     1926.51     1779.60     41.11 o 
   8   6   6      490.14      550.85     48.35 o 
  10   6   6       36.52       37.77     20.46 o 
  -9   7   6     2854.58     3106.93     87.33 o 
  -7   7   6       28.85       36.30     18.09 o 
  -5   7   6     7613.32     6865.29     89.09 o 
  -3   7   6      614.34      369.22     10.69 o 
  -1   7   6    98994.13   117673.98   1909.35 o 
   1   7   6    44702.43    53218.87    859.51 o 
   3   7   6     1804.80     1471.42     37.64 o 
   5   7   6     3966.14     3739.98     68.06 o 
   7   7   6      919.57      937.79     70.28 o 
   9   7   6       41.28       28.95     18.72 o 
 -10   8   6      615.22      655.95     42.77 o 
  -8   8   6     1295.68     1364.43     43.83 o 
  -6   8   6      339.59      338.89     20.75 o 
  -4   8   6      298.70      289.57     12.75 o 
  -2   8   6      615.88      753.03     28.58 o 
   0   8   6     3452.91     3177.25     45.69 o 
   2   8   6     2121.24     2214.30     52.68 o 
   4   8   6     9203.98     9073.55    182.08 o 
   6   8   6      598.56      597.84     42.82 o 
   8   8   6      780.73      744.74     33.86 o 
  -9   9   6     1813.30     1814.39     57.49 o 
  -7   9   6      527.91      566.80     28.38 o 
  -5   9   6     3723.39     3502.66     48.12 o 
  -3   9   6     1711.33     1669.53     19.72 o 
  -1   9   6    33490.39    33556.25    625.09 o 
   1   9   6       14.54       25.44      9.91 o 
   3   9   6     9223.16     8378.37    291.90 o 
   5   9   6     2158.79     2045.82     43.91 o 
   7   9   6      597.41      575.91     23.17 o 
   9   9   6      350.22      394.06     28.85 o 
  -8  10   6        9.09       38.69     19.16 o 
  -6  10   6      117.32      127.08     13.78 o 
  -4  10   6     1510.59     1364.27     22.23 o 
  -2  10   6     1220.85     1218.08     23.21 o 
   0  10   6     8814.90     9013.11    110.22 o 
   2  10   6     2190.48     2294.12     77.89 o 
   4  10   6     2210.78     2061.67     34.54 o 
   6  10   6       60.78       73.31     17.98 o 
   8  10   6      493.38      472.15     51.23 o 
  -9  11   6      925.00     1054.32     50.64 o 
  -7  11   6      384.61      369.55     20.01 o 
  -5  11   6    10739.13    10323.28    119.34 o 
  -3  11   6      754.10      675.08     17.42 o 
  -1  11   6    33352.03    34722.30    411.99 o 
   1  11   6     3665.56     3593.60     56.60 o 
   3  11   6    16073.81    15874.30    415.59 o 
   5  11   6     4587.96     4528.04     64.29 o 
   7  11   6      701.26      761.81     44.44 o 
   9  11   6     1145.00     1204.54     63.79 o 
  -8  12   6      748.73      816.84     31.15 o 
  -6  12   6        1.35       -2.60      9.18 o 
  -4  12   6       54.29       37.84      9.04 o 
  -2  12   6      280.23      265.20     16.50 o 
   0  12   6     2312.22     2318.80     30.66 o 
   2  12   6      581.61      594.98     21.73 o 
   4  12   6     1084.77     1035.05     28.02 o 
   6  12   6      134.03      129.40     23.53 o 
   8  12   6       26.20       53.60     34.49 o 
  -7  13   6     1065.25     1022.00     32.89 o 
  -5  13   6     5514.90     5404.05     64.89 o 
  -3  13   6       88.80       97.41      9.31 o 
  -1  13   6     9676.73     9431.45     98.81 o 
   1  13   6     1112.50     1097.69     23.12 o 
   3  13   6    10995.43    10578.20    246.62 o 
   5  13   6     7236.12     7155.30    101.72 o 
   7  13   6     1144.33     1073.34     48.06 o 
  -8  14   6      192.14      189.95     21.76 o 
  -6  14   6      422.23      394.40     20.40 o 
  -4  14   6       11.22        4.93      8.21 o 
  -2  14   6     1672.32     1708.74     63.40 o 
   0  14   6     2275.84     2308.84     32.85 o 
   2  14   6      729.04      704.26     21.07 o 
   4  14   6       56.50       60.08     12.41 o 
   6  14   6      210.33      204.63     27.82 o 
   8  14   6       53.13       46.76     23.34 o 
  -7  15   6      450.58      426.00     41.37 o 
  -5  15   6     6101.76     5693.54     89.69 o 
  -3  15   6     1979.63     1867.30     44.11 o 
  -1  15   6      795.62      841.38     22.31 o 
   1  15   6     3734.13     3792.20     55.36 o 
   3  15   6     1823.42     1773.56     49.14 o 
   5  15   6     1092.96     1118.45     29.92 o 
   7  15   6       37.67       18.90     20.00 o 
  -6  16   6       40.48       45.82     11.55 o 
  -4  16   6      491.03      467.48     22.79 o 
  -2  16   6       63.11       49.01     12.10 o 
   0  16   6     2635.92     2536.25     42.40 o 
   2  16   6     1189.76     1146.68     26.16 o 
   4  16   6      667.66      689.72     31.72 o 
   6  16   6        1.20       -1.19     11.83 o 
  -5  17   6     1313.13     1288.17     98.85 o 
  -3  17   6        3.94       -8.82     14.25 o 
  -1  17   6     9983.67     9734.11    238.90 o 
   1  17   6      246.79      265.51     16.36 o 
   3  17   6     5422.89     5348.22    177.86 o 
   5  17   6     3351.44     3394.63     74.94 o 
  -6  18   6      136.27      147.52     32.97 o 
  -4  18   6       35.25       39.88     14.33 o 
  -2  18   6        0.73       -1.27     14.50 o 
   0  18   6      359.66      386.32     31.40 o 
   2  18   6      408.14      434.95     22.17 o 
   4  18   6      343.29      294.59     31.25 o 
   6  18   6       25.63       -1.30     20.40 o 
  -5  19   6      370.14      316.94     39.18 o 
  -3  19   6       28.43       33.05      9.88 o 
  -1  19   6     2938.34     2870.10     65.73 o 
   1  19   6       70.87       88.38     12.87 o 
   3  19   6     3229.92     3032.62     55.95 o 
   5  19   6     1065.31     1112.98     36.33 o 
  -4  20   6      159.13      203.57     34.38 o 
  -2  20   6      544.25      585.54     41.10 o 
   0  20   6      216.72      191.48     17.69 o 
   2  20   6       10.72        6.95     12.70 o 
   4  20   6      328.95      294.08     23.02 o 
  -3  21   6      316.16      408.45     45.47 o 
  -1  21   6     1023.57     1085.08     50.28 o 
   1  21   6       51.18       67.24     13.61 o 
   3  21   6     1849.05     1858.22     51.68 o 
   0  22   6      377.88      291.94     73.29 o 
  -9   1   7     3470.85     3489.49     65.95 o 
  -7   1   7       54.49       31.66     12.01 o 
  -5   1   7    14571.22    14295.37    147.81 o 
  -3   1   7    25284.34    24957.99    456.92 o 
  -1   1   7    76121.55    87172.49   1065.83 o 
   1   1   7    15840.40    16215.67    246.09 o 
   3   1   7    44184.15    51509.90    871.97 o 
   5   1   7      606.86      450.61     25.03 o 
   7   1   7    20404.97    21468.30    364.98 o 
   9   1   7     1114.97     1005.91     52.01 o 
 -10   2   7       20.59       32.43     20.09 o 
  -8   2   7       10.61       26.57     16.30 o 
  -6   2   7       11.80     1197.10    300.82 o 
  -4   2   7    19727.18    20935.21    281.06 o 
  -2   2   7      805.52      958.58     18.34 o 
   0   2   7      370.06      450.78     11.58 o 
   2   2   7      155.71      194.36     11.25 o 
   4   2   7    21517.63    22967.56    646.09 o 
   6   2   7     2529.25     2658.20     44.75 o 
   8   2   7      937.47      929.41     32.71 o 
  10   2   7        4.97        1.44     18.02 o 
  -9   3   7     2928.54     3002.24     60.39 o 
  -7   3   7      431.52      403.29     20.80 o 
  -5   3   7     6453.96     6031.96    116.21 o 
  -3   3   7     3132.44     2735.88     26.43 o 
  -1   3   7    77438.52    86876.02   1279.90 o 
   1   3   7      494.06      708.91     19.70 o 
   3   3   7    10022.64    10557.10    107.90 o 
   5   3   7     2134.52     2059.26     37.05 o 
   7   3   7     9238.86     9255.79    262.37 o 
   9   3   7      635.98      697.12     70.10 o 
 -10   4   7      939.96     1055.96     42.06 o 
  -8   4   7      172.88      144.16     22.11 o 
  -6   4   7     2286.00     2828.58    120.44 o 
  -4   4   7     3489.90     3847.59     39.34 o 
  -2   4   7     2983.78     3019.34     39.98 o 
   0   4   7      919.95     1389.31     12.20 o 
   2   4   7       46.13       48.28      9.27 o 
   4   4   7      191.70      192.27     10.42 o 
   6   4   7     1409.78     1361.32     40.77 o 
   8   4   7      937.06      886.15     42.02 o 
  10   4   7        0.31       -6.43     19.58 o 
  -9   5   7      906.68      874.01     42.85 o 
  -7   5   7      721.51      743.88     31.03 o 
  -5   5   7     8453.06     8121.17    135.68 o 
  -3   5   7     1846.47     1777.65     20.66 o 
  -1   5   7   133182.17   160738.52   3853.22 o 
   1   5   7      785.09      638.61     11.01 o 
   3   5   7     9023.47     9916.35    141.47 o 
   5   5   7      776.39      696.81     36.62 o 
   7   5   7     4110.22     4024.47    100.01 o 
   9   5   7     1083.76     1047.41     40.43 o 
 -10   6   7       81.60       82.31     28.77 o 
  -8   6   7       64.65       67.49     17.33 o 
  -6   6   7     2644.50     2600.78     43.86 o 
  -4   6   7      259.57      228.58      8.75 o 
  -2   6   7     2189.62     1870.98     29.55 o 
   0   6   7     1103.00      930.54     22.51 o 
   2   6   7       41.17       43.75      7.36 o 
   4   6   7     3499.38     3435.05     80.28 o 
   6   6   7      600.63      604.60     25.42 o 
   8   6   7     1028.39      987.47     34.30 o 
  10   6   7       85.27       67.35     21.27 o 
  -9   7   7      697.46      680.46     46.16 o 
  -7   7   7       55.36       43.68     15.84 o 
  -5   7   7     3462.19     3214.79     71.11 o 
  -3   7   7     1091.26     1077.27     30.20 o 
  -1   7   7    39770.48    40281.56   1132.17 o 
   1   7   7     1837.98     2133.56     61.19 o 
   3   7   7     8324.70     8726.87     96.47 o 
   5   7   7     1779.88     1706.43     53.89 o 
   7   7   7     5209.88     5093.80    108.13 o 
   9   7   7      839.69      825.32     37.47 o 
  -8   8   7       17.44       29.58     17.85 o 
  -6   8   7      861.67      991.20     62.75 o 
  -4   8   7     4917.52     5136.95     56.42 o 
  -2   8   7     4068.59     3619.91     50.49 o 
   0   8   7     3287.78     3188.68     95.04 o 
   2   8   7     3025.41     3258.76     65.08 o 
   4   8   7       59.20       72.54     15.33 o 
   6   8   7     5429.35     5275.99     96.42 o 
   8   8   7     1982.11     1804.91     47.27 o 
  -9   9   7      423.61      403.96     34.52 o 
  -7   9   7     1318.69     1428.07     42.97 o 
  -5   9   7     1182.42     1105.72     57.14 o 
  -3   9   7     1328.59     1153.68     39.18 o 
  -1   9   7    16096.63    16810.78    183.92 o 
   1   9   7     4264.04     4234.19     71.43 o 
   3   9   7     1485.13     1473.04     46.45 o 
   5   9   7     2344.56     2377.63     51.21 o 
   7   9   7     5363.16     5260.42    129.42 o 
   9   9   7      317.39      255.56     76.20 o 
  -8  10   7      280.11      250.71     24.76 o 
  -6  10   7       45.47       41.36     10.66 o 
  -4  10   7      473.39      551.13     12.53 o 
  -2  10   7     4823.91     5022.81     77.05 o 
   0  10   7     5168.18     4603.34     88.31 o 
   2  10   7     1535.54     1522.07     53.06 o 
   4  10   7       10.89       20.26      7.75 o 
   6  10   7     2150.27     2143.29     54.01 o 
   8  10   7     3057.01     3013.15    126.20 o 
  -9  11   7        5.14        5.51     18.17 o 
  -7  11   7        0.86       -2.27     14.28 o 
  -5  11   7      398.57      439.90     17.73 o 
  -3  11   7      430.33      479.60     16.04 o 
  -1  11   7     4130.09     4379.71     48.55 o 
   1  11   7     4319.01     3985.96     63.13 o 
   3  11   7       75.74       49.05     15.51 o 
   5  11   7      191.01      192.38     24.49 o 
   7  11   7     1243.74     1381.04     48.12 o 
   9  11   7       72.92       64.51     28.02 o 
  -8  12   7      112.94      102.44     19.06 o 
  -6  12   7     2470.29     2500.23     39.68 o 
  -4  12   7       67.17       71.10     14.18 o 
  -2  12   7     7933.72     8247.56    110.23 o 
   0  12   7    18892.73    18560.19    219.82 o 
   2  12   7      428.11      398.58     14.81 o 
   4  12   7      280.84      291.84     14.71 o 
   6  12   7     2780.14     2744.33     70.48 o 
   8  12   7     6137.15     6247.47    147.17 o 
  -7  13   7     1033.29      965.28     54.41 o 
  -5  13   7      329.73      294.33     16.08 o 
  -3  13   7      451.96      433.01     20.19 o 
  -1  13   7     4442.42     4379.64     47.63 o 
   1  13   7     2304.44     2209.92     41.19 o 
   3  13   7      208.38      211.85     18.63 o 
   5  13   7        2.08        1.19     11.59 o 
   7  13   7      251.33      237.68     28.30 o 
  -8  14   7       42.51       37.36     18.22 o 
  -6  14   7     2692.44     2504.38     86.66 o 
  -4  14   7      242.89      237.40     15.52 o 
  -2  14   7     1475.78     1361.00     48.36 o 
   0  14   7     1336.73     1172.68     21.19 o 
   2  14   7       11.74       17.19     10.05 o 
   4  14   7      279.16      316.30     26.32 o 
   6  14   7      933.50     1014.99     38.09 o 
   8  14   7     1206.17     1395.29     60.21 o 
  -7  15   7      131.01      122.87     17.05 o 
  -5  15   7       80.90       42.04     15.56 o 
  -3  15   7       73.26       66.03      7.53 o 
  -1  15   7     5242.93     4768.63     60.09 o 
   1  15   7      338.30      365.68     37.29 o 
   3  15   7      651.16      630.14     23.37 o 
   5  15   7       44.25       31.16     11.84 o 
   7  15   7      249.79      245.15     30.24 o 
  -6  16   7     1611.64     1706.20    100.14 o 
  -4  16   7      123.24      100.61     13.83 o 
  -2  16   7     2696.27     2824.97    130.27 o 
   0  16   7     2344.87     2504.36     39.21 o 
   2  16   7       10.93        8.04     10.88 o 
   4  16   7      953.48      962.43     36.36 o 
   6  16   7     1458.25     1468.10     46.42 o 
  -5  17   7     1095.26     1144.91     57.10 o 
  -3  17   7      700.23      686.38     28.15 o 
  -1  17   7     1136.22      938.95     46.84 o 
   1  17   7      278.57      277.27     17.17 o 
   3  17   7     1003.09      987.46     32.35 o 
   5  17   7      255.76      253.54     24.42 o 
  -6  18   7      567.26      702.70     51.36 o 
  -4  18   7      120.92      143.09     30.05 o 
  -2  18   7     3778.70     3732.96    232.66 o 
   0  18   7     1590.81     1556.59     28.58 o 
   2  18   7        7.17       10.73     11.65 o 
   4  18   7      120.45      136.22     21.33 o 
   6  18   7     2190.35     2341.84     61.25 o 
  -5  19   7       35.15       17.29     27.87 o 
  -3  19   7      558.40      572.30     41.09 o 
  -1  19   7      687.21      677.62     37.37 o 
   1  19   7      140.85      191.00     15.08 o 
   3  19   7     1759.89     1775.79     44.41 o 
   5  19   7       63.41       44.80     20.22 o 
  -4  20   7        3.58       16.71     24.59 o 
  -2  20   7     2009.55     2151.01     77.72 o 
   0  20   7     1632.24     1594.12     36.69 o 
   2  20   7       12.38       11.47     11.80 o 
   4  20   7       32.45       22.72     17.99 o 
  -3  21   7       62.44       57.82     36.97 o 
  -1  21   7      272.74      230.94     32.83 o 
   1  21   7       38.08       42.87     15.80 o 
   3  21   7       16.04       27.74     16.27 o 
   0  22   7     1362.07     1359.99     70.15 o 
 -10   0   8      190.26      162.23     33.14 o 
  -8   0   8     1680.36     1679.67     59.50 o 
  -6   0   8    36471.74    36446.13    669.19 o 
  -4   0   8     5014.67     5086.53    136.17 o 
  -2   0   8     5830.71     5819.42     60.93 o 
   0   0   8      147.72      144.92      5.69 o 
   2   0   8    36072.29    38172.71    976.76 o 
   4   0   8    77592.50    85020.41   2182.79 o 
   6   0   8       18.14       34.57     33.32 o 
   8   0   8       32.39       46.15     38.47 o 
  10   0   8      419.84      395.97     38.33 o 
  -9   1   8        9.12       18.84     16.25 o 
  -7   1   8      388.69      387.22     23.90 o 
  -5   1   8       23.26       28.92      9.01 o 
  -3   1   8     1515.97     2037.88     67.12 o 
  -1   1   8     3121.19     3408.20     40.08 o 
   1   1   8     3463.97     3868.33     85.63 o 
   3   1   8      490.34      377.69     29.03 o 
   5   1   8     2577.40     2526.81     50.80 o 
   7   1   8       12.91      -45.14     74.62 o 
   9   1   8        0.04       -2.28     15.96 o 
 -10   2   8      167.23      195.47     26.29 o 
  -8   2   8     3215.31     3382.31     59.06 o 
  -6   2   8    24380.45    24226.17    299.22 o 
  -4   2   8     2488.45     2121.58     28.02 o 
  -2   2   8       64.45       95.79     16.32 o 
   0   2   8     2777.02     2910.88     48.84 o 
   2   2   8    13583.04    11582.13    168.05 o 
   4   2   8     3229.36     2625.15    130.86 o 
   6   2   8      126.21      124.99     15.48 o 
   8   2   8       16.20       18.71     15.01 o 
  10   2   8      576.60      561.73     49.21 o 
  -9   3   8      791.14      858.35     40.41 o 
  -7   3   8      819.50      779.15     28.75 o 
  -5   3   8     1316.51     1372.84     24.60 o 
  -3   3   8     7602.24     7691.66     64.11 o 
  -1   3   8     1624.79     1807.18     13.91 o 
   1   3   8     3315.64     3153.29     57.79 o 
   3   3   8     4929.35     4848.23    117.02 o 
   5   3   8      478.83      488.80     22.17 o 
   7   3   8     1591.77     1298.71     61.93 o 
   9   3   8      227.95      232.99     26.50 o 
 -10   4   8      442.73      458.10     32.60 o 
  -8   4   8     4262.53     4100.92     69.10 o 
  -6   4   8    17970.71    17233.81    294.20 o 
  -4   4   8     2155.79     1663.73     31.76 o 
  -2   4   8    29800.55    34393.05    736.67 o 
   0   4   8      174.99      232.80      8.09 o 
   2   4   8    24795.22    25126.36    544.11 o 
   4   4   8     9088.01     8782.68    116.19 o 
   6   4   8      173.07      168.91     13.91 o 
   8   4   8      119.33      144.09     26.08 o 
  10   4   8      408.51      323.03     30.70 o 
  -9   5   8       36.10       27.55     16.69 o 
  -7   5   8     2829.76     2664.73     50.28 o 
  -5   5   8     5390.82     5293.51     93.23 o 
  -3   5   8     3558.15     3850.32     81.70 o 
  -1   5   8     9386.33     9682.93    200.39 o 
   1   5   8      408.98      470.28      9.74 o 
   3   5   8    11277.43    11726.58    199.34 o 
   5   5   8      391.01      415.89     16.22 o 
   7   5   8     1253.71     1210.64     41.26 o 
   9   5   8       36.93       40.08     19.35 o 
 -10   6   8     1077.83     1192.40     42.96 o 
  -8   6   8     1351.71     1320.57     43.68 o 
  -6   6   8     7509.98     7071.12    176.69 o 
  -4   6   8      912.25      766.40     13.40 o 
  -2   6   8    36444.84    40681.62    455.27 o 
   0   6   8     5421.37     5425.32     44.56 o 
   2   6   8    28243.91    28456.77   1039.38 o 
   4   6   8     1411.82     1308.43     65.88 o 
   6   6   8       19.12       16.44     12.45 o 
   8   6   8      319.66      324.78     23.65 o 
  10   6   8       84.95       61.45     40.24 o 
  -9   7   8      339.00      333.99     40.38 o 
  -7   7   8      930.60      918.70     28.55 o 
  -5   7   8     8561.15     8301.30    109.80 o 
  -3   7   8      535.64      333.15     16.45 o 
  -1   7   8     8921.13     9261.22    118.23 o 
   1   7   8      811.34      551.04     12.64 o 
   3   7   8    49537.88    52541.09   2728.50 o 
   5   7   8        5.72        5.04     10.25 o 
   7   7   8     2759.50     2657.98     60.15 o 
   9   7   8       59.32       62.97     18.29 o 
  -8   8   8     1874.17     1820.89     50.02 o 
  -6   8   8    11010.46    10999.66    140.58 o 
  -4   8   8        0.20        1.83      8.56 o 
  -2   8   8     3786.52     3637.59     26.58 o 
   0   8   8     1372.50     1541.44     40.49 o 
   2   8   8    31054.97    31419.13    985.35 o 
   4   8   8     1060.70     1069.94     32.40 o 
   6   8   8      773.67      772.86     25.20 o 
   8   8   8       17.34       18.21     19.86 o 
  -9   9   8       28.08       24.77     19.57 o 
  -7   9   8     1898.99     1776.62     46.87 o 
  -5   9   8     8448.47     8349.24    102.57 o 
  -3   9   8     1496.62     1509.64     27.36 o 
  -1   9   8     9600.01    10190.65    138.85 o 
   1   9   8    15945.03    14712.48    224.04 o 
   3   9   8    21011.15    20290.39    692.87 o 
   5   9   8      372.21      303.99     23.98 o 
   7   9   8      428.20      489.42     27.25 o 
   9   9   8      332.68      328.52     37.94 o 
  -8  10   8       20.20       34.38     22.68 o 
  -6  10   8     1680.02     1536.18     29.36 o 
  -4  10   8       35.46       33.13      6.77 o 
  -2  10   8     2681.29     2449.14     27.28 o 
   0  10   8        0.31        7.79      4.49 o 
   2  10   8     5832.48     5400.95    170.15 o 
   4  10   8     2024.00     2050.89     62.99 o 
   6  10   8      316.63      286.26     25.23 o 
   8  10   8        9.57      -23.51     27.93 o 
  -9  11   8       82.33       57.25     30.87 o 
  -7  11   8     4274.25     4205.09     76.15 o 
  -5  11   8     8579.17     8151.66     89.70 o 
  -3  11   8       39.83       61.35     13.57 o 
  -1  11   8    20491.64    20306.07    312.53 o 
   1  11   8    15750.74    15826.59    363.36 o 
   3  11   8    18902.75    18886.52    512.92 o 
   5  11   8      168.04      183.52     21.36 o 
   7  11   8     1114.38     1202.02     48.53 o 
  -8  12   8      100.57      112.88     16.36 o 
  -6  12   8      600.56      586.15     23.84 o 
  -4  12   8      581.93      537.14     14.11 o 
  -2  12   8      156.21      171.19      7.05 o 
   0  12   8       14.42        2.77      8.90 o 
   2  12   8     2583.90     2434.25     73.28 o 
   4  12   8      766.48      752.00     26.27 o 
   6  12   8      162.21      178.75     28.36 o 
   8  12   8        0.32      -14.84     22.14 o 
  -7  13   8     7050.39     6704.98    156.80 o 
  -5  13   8     9918.19     9381.60    205.99 o 
  -3  13   8      180.14      182.55      9.70 o 
  -1  13   8       99.22      131.47      8.75 o 
   1  13   8    37871.03    36352.42    521.12 o 
   3  13   8    21452.03    20901.58    413.82 o 
   5  13   8      209.63      229.98     14.42 o 
   7  13   8     1425.24     1485.89     51.39 o 
  -8  14   8       44.86       58.04     42.78 o 
  -6  14   8      162.92      138.25     15.12 o 
  -4  14   8       99.42      138.99     12.25 o 
  -2  14   8      149.33      192.89     18.89 o 
   0  14   8      786.76      941.17     35.51 o 
   2  14   8        1.68      237.87    119.79 o 
   4  14   8        3.65       -0.28     11.53 o 
   6  14   8       85.14       70.30     21.41 o 
  -7  15   8     4063.85     4365.09    150.61 o 
  -5  15   8     5572.14     5561.85    203.06 o 
  -3  15   8      893.57      769.53     24.86 o 
  -1  15   8      872.73      839.65     24.69 o 
   1  15   8     1756.83     1897.60     42.29 o 
   3  15   8    11759.96    11435.60    324.05 o 
   5  15   8       24.23       -1.80     10.57 o 
   7  15   8     1050.86     1076.36     49.23 o 
  -6  16   8       28.79       -3.33     23.72 o 
  -4  16   8        0.05        9.26     14.59 o 
  -2  16   8     1420.08     1412.72     58.51 o 
   0  16   8     1087.37      965.08     27.66 o 
   2  16   8      379.04      347.11     17.69 o 
   4  16   8       70.62       46.66     18.96 o 
   6  16   8       49.91       68.42     20.93 o 
  -5  17   8     4573.91     5041.26    120.79 o 
  -3  17   8       63.18       74.55      8.59 o 
  -1  17   8      501.59      436.53     20.80 o 
   1  17   8     3219.06     3141.27     89.14 o 
   3  17   8    10805.44    10351.52    196.47 o 
   5  17   8       68.38       48.23     17.73 o 
  -6  18   8      208.37      204.18     41.02 o 
  -4  18   8       99.94      145.61     36.01 o 
  -2  18   8     1180.96     1090.18     48.20 o 
   0  18   8      726.77      621.77     21.53 o 
   2  18   8       81.75       80.56     17.72 o 
   4  18   8       86.33       52.04     19.98 o 
  -5  19   8      548.43      606.23     55.69 o 
  -3  19   8       23.84       26.42     33.56 o 
  -1  19   8       28.70       35.89     12.17 o 
   1  19   8     2437.62     2419.58     77.35 o 
   3  19   8     5404.46     5446.59    111.60 o 
   5  19   8        1.33       14.56     24.59 o 
  -4  20   8      209.98      283.65     42.99 o 
  -2  20   8      339.46      359.65     44.13 o 
   0  20   8      550.46      564.67     25.28 o 
   2  20   8      425.57      400.55     25.59 o 
   4  20   8       63.60       66.22     20.39 o 
  -3  21   8      520.22      604.55    137.58 o 
  -1  21   8      172.66      187.37     44.18 o 
   1  21   8     1413.10     1343.08     37.52 o 
  -9   1   9      372.91      385.44     28.42 o 
  -7   1   9      672.48      717.94     24.65 o 
  -5   1   9     2294.23     1983.52     27.32 o 
  -3   1   9    17244.21    15912.78    207.64 o 
  -1   1   9    17207.02    17701.84    191.71 o 
   1   1   9     1299.86     1506.58     22.07 o 
   3   1   9     1422.73     1417.64     36.02 o 
   5   1   9    23686.84    23556.12    458.99 o 
   7   1   9     8005.22     7902.62    136.37 o 
   9   1   9      982.04     1114.55     67.83 o 
 -10   2   9      564.24      555.26     48.08 o 
  -8   2   9      146.53      322.52     81.54 o 
  -6   2   9      258.60      240.92     20.07 o 
  -4   2   9       20.26        4.56     10.20 o 
  -2   2   9      151.35      125.84      5.25 o 
   0   2   9       63.98       78.08      4.96 o 
   2   2   9      749.96      680.68     19.98 o 
   4   2   9     8714.06     9299.89    150.84 o 
   6   2   9      239.19      407.74    155.05 o 
   8   2   9       52.73       62.35     17.20 o 
  10   2   9       45.81       54.88     30.04 o 
  -9   3   9      914.00      978.46     39.33 o 
  -7   3   9      405.88      414.20     22.29 o 
  -5   3   9      364.57      247.02     16.85 o 
  -3   3   9     6841.28     5515.10     46.52 o 
  -1   3   9     7517.46     7612.45     68.09 o 
   1   3   9       68.53       74.81     20.41 o 
   3   3   9      252.09      297.73     14.55 o 
   5   3   9     4122.20     3991.59     76.78 o 
   7   3   9     1267.46     1251.47     58.75 o 
   9   3   9      713.98      759.59     35.04 o 
 -10   4   9      968.81     1013.60     41.04 o 
  -8   4   9       77.13       43.17     21.37 o 
  -6   4   9      908.22      854.39     35.23 o 
  -4   4   9      269.41      356.88     16.23 o 
  -2   4   9      304.51      232.18     11.53 o 
   0   4   9     3356.01     4002.07     51.08 o 
   2   4   9      207.24      298.78     14.00 o 
   4   4   9     1664.87     1659.31     52.64 o 
   6   4   9      423.12      411.23     18.54 o 
   8   4   9      267.69      256.30     26.76 o 
  10   4   9      161.88      170.09     36.36 o 
  -9   5   9      333.30      389.23     31.29 o 
  -7   5   9      171.66      137.34     16.17 o 
  -5   5   9       90.22       68.61     10.60 o 
  -3   5   9    48774.30    51722.44    862.01 o 
  -1   5   9    36225.90    41766.32    570.53 o 
   1   5   9      114.45      211.61     19.24 o 
   3   5   9      141.94      189.27     19.98 o 
   5   5   9     2034.47     2126.18     35.73 o 
   7   5   9      668.46      566.88     29.67 o 
   9   5   9      481.60      518.98     32.99 o 
 -10   6   9     1420.96     1465.20     46.14 o 
  -8   6   9      289.17      285.94     22.26 o 
  -6   6   9     2189.03     2103.29     51.23 o 
  -4   6   9      186.40      162.37      8.88 o 
  -2   6   9     5228.32     4616.43     55.00 o 
   0   6   9     8666.38     9886.22    124.84 o 
   2   6   9    10550.61    10348.44    249.91 o 
   4   6   9     1073.86     1017.01     39.47 o 
   6   6   9      466.10      498.43     17.06 o 
   8   6   9        7.54        8.64     14.11 o 
  -9   7   9        0.65      -13.25     18.79 o 
  -7   7   9       13.42       14.21     11.77 o 
  -5   7   9     2806.05     2623.13     43.77 o 
  -3   7   9     5843.92     5314.55     44.34 o 
  -1   7   9     1542.35     1799.17     36.59 o 
   1   7   9    11273.01    10700.76    216.12 o 
   3   7   9     1327.58     1001.24    148.84 o 
   5   7   9     4252.27     4386.33     65.77 o 
   7   7   9      187.63      171.81     15.73 o 
   9   7   9      315.68      356.04     50.61 o 
  -8   8   9      438.08      430.48     41.08 o 
  -6   8   9       19.45       -7.02     14.99 o 
  -4   8   9     2113.32     2119.53     28.08 o 
  -2   8   9    11942.48    12773.09    193.59 o 
   0   8   9      637.42      704.85     13.86 o 
   2   8   9     5893.72     5432.34    114.81 o 
   4   8   9      616.48      506.13     25.37 o 
   6   8   9       57.31       42.67     12.21 o 
   8   8   9      321.15      286.76     20.38 o 
  -9   9   9       32.98       30.94     21.34 o 
  -7   9   9      486.20      578.22     27.34 o 
  -5   9   9        9.71        6.67     13.07 o 
  -3   9   9     1693.80     1576.14     27.66 o 
  -1   9   9      782.63      619.11     11.25 o 
   1   9   9     5934.05     6082.14    155.67 o 
   3   9   9     2490.30     2561.59     90.18 o 
   5   9   9      814.97      747.28     31.44 o 
   7   9   9       75.36       73.12     12.08 o 
   9   9   9      333.26      373.37     42.54 o 
  -8  10   9       69.82       49.73     18.21 o 
  -6  10   9      151.90      174.28     20.92 o 
  -4  10   9     1612.19     1510.45     19.37 o 
  -2  10   9     8629.98     8706.95    127.59 o 
   0  10   9     1771.91     1925.01     30.66 o 
   2  10   9     1905.02     1644.89     67.12 o 
   4  10   9     5052.47     5002.10    148.72 o 
   6  10   9      982.65      999.19     36.89 o 
   8  10   9      108.88      111.33     32.84 o 
  -9  11   9      373.51      345.77     43.01 o 
  -7  11   9       84.84       91.43     12.79 o 
  -5  11   9     1658.40     1542.25     25.10 o 
  -3  11   9     1968.92     1905.08     38.45 o 
  -1  11   9     1967.91     2047.36     39.86 o 
   1  11   9      181.28      145.75     11.53 o 
   3  11   9      923.55      777.68     19.13 o 
   5  11   9       33.16       18.38     16.90 o 
   7  11   9        0.91        5.36     18.61 o 
  -8  12   9       76.53       79.72     15.77 o 
  -6  12   9      304.75      322.95     15.21 o 
  -4  12   9     6665.36     6379.11    105.56 o 
  -2  12   9    11134.15    11059.94    312.86 o 
   0  12   9     5566.62     5520.73    104.18 o 
   2  12   9     4992.64     5045.74    122.93 o 
   4  12   9     1437.03     1485.46     36.67 o 
   6  12   9     2380.97     2397.87     62.19 o 
   8  12   9       10.36       -9.33     25.24 o 
  -7  13   9       87.91       89.41     14.16 o 
  -5  13   9      476.80      435.17     28.79 o 
  -3  13   9     1186.55     1200.70     30.90 o 
  -1  13   9      126.31      112.40     11.09 o 
   1  13   9      176.94       86.36     19.97 o 
   3  13   9      301.59      227.57     19.45 o 
   5  13   9       25.49       46.47     16.60 o 
   7  13   9       13.34       24.82     24.08 o 
  -8  14   9       10.33       18.21     42.70 o 
  -6  14   9      280.68      286.32     25.30 o 
  -4  14   9     5718.81     5526.02    227.26 o 
  -2  14   9     8833.48     9004.08    249.74 o 
   0  14   9        9.86        9.43      7.26 o 
   2  14   9     1010.74     1081.60     26.96 o 
   4  14   9     1998.76     2009.95     76.53 o 
   6  14   9     1138.41     1178.93     41.72 o 
  -7  15   9        9.80      -15.55     34.66 o 
  -5  15   9        1.88       -8.60     16.87 o 
  -3  15   9      726.06      624.55     15.71 o 
  -1  15   9       12.49       31.24      7.65 o 
   1  15   9      411.44      386.92     16.15 o 
   3  15   9      772.30      768.94     26.93 o 
   5  15   9       56.83       31.57     19.87 o 
   7  15   9      204.35      190.35     28.27 o 
  -6  16   9      865.11      835.15     57.20 o 
  -4  16   9     3714.81     3549.29    255.44 o 
  -2  16   9     7305.11     7274.35    386.44 o 
   0  16   9      125.55      195.87     13.96 o 
   2  16   9     2497.40     2387.90     44.06 o 
   4  16   9      309.53      316.96     74.31 o 
   6  16   9     2264.74     2277.48     63.71 o 
  -5  17   9        0.07      -25.99     25.99 o 
  -3  17   9       14.88       13.44     20.61 o 
  -1  17   9       76.10       70.68     16.46 o 
   1  17   9      175.18      172.00     13.81 o 
   3  17   9       28.29       32.19     12.03 o 
   5  17   9       29.68       34.17     21.74 o 
  -6  18   9      186.53      280.59     41.00 o 
  -4  18   9     4746.01     5444.75    127.26 o 
  -2  18   9     3969.98     3728.74    298.54 o 
   0  18   9       18.37       24.67     13.37 o 
   2  18   9     1147.31     1006.88     32.90 o 
   4  18   9      926.30      847.52     56.69 o 
  -5  19   9      106.05      105.02     36.31 o 
  -3  19   9      651.25      805.54     55.19 o 
  -1  19   9      514.51      456.27     61.84 o 
   1  19   9       56.69       73.20     12.83 o 
   3  19   9       45.19       78.80     18.87 o 
   5  19   9      491.52      497.72     68.16 o 
  -4  20   9      552.74      503.90     51.79 o 
  -2  20   9     2521.28     2921.33     96.58 o 
   0  20   9      102.26      119.58     28.00 o 
   2  20   9     1230.90     1202.95     32.04 o 
   4  20   9      151.85      109.21     28.66 o 
  -3  21   9      581.19      584.13     87.09 o 
  -1  21   9       28.17       63.32     27.29 o 
   1  21   9        4.19      -14.60     19.03 o 
 -10   0  10      212.41      202.39     38.44 o 
  -8   0  10     7387.00     7593.24    154.18 o 
  -6   0  10     7211.00     6957.79    132.56 o 
  -4   0  10     7318.05     7338.23     93.03 o 
  -2   0  10    22750.70    24099.80    315.70 o 
   0   0  10    32556.30    34648.19    532.12 o 
   2   0  10     6932.88     6827.44    140.02 o 
   4   0  10    44491.51    48954.35   1596.73 o 
   6   0  10    67631.27    69573.16   1814.41 o 
   8   0  10      696.99      723.31     88.77 o 
  10   0  10        7.30       25.37     33.32 o 
  -9   1  10      315.53      332.41     25.52 o 
  -7   1  10       22.57       17.47     11.97 o 
  -5   1  10       23.67        7.97      7.73 o 
  -3   1  10     2745.15     3205.96     29.37 o 
  -1   1  10     2682.79     3046.44     42.82 o 
   1   1  10       24.93       11.76      3.53 o 
   3   1  10     2385.16     2527.51     43.10 o 
   5   1  10       26.88        5.30     20.83 o 
   7   1  10        0.06      -34.99     34.99 o 
   9   1  10        0.25       -2.85     16.69 o 
 -10   2  10       16.86       21.03     17.54 o 
  -8   2  10     3906.92     3762.38     66.40 o 
  -6   2  10     4372.00     4215.99     59.43 o 
  -4   2  10     7011.82     6595.61     76.48 o 
  -2   2  10    19374.33    20712.62    258.85 o 
   0   2  10    10638.06    10664.33    183.23 o 
   2   2  10    17308.34    18633.51    516.35 o 
   4   2  10     1236.77      961.18     30.72 o 
   6   2  10     2497.04     2632.22     69.77 o 
   8   2  10      274.43      252.87     23.65 o 
  10   2  10       14.90       17.42     23.17 o 
  -9   3  10      203.45      204.46     23.99 o 
  -7   3  10      192.66      181.95     15.58 o 
  -5   3  10     4399.80     4116.55    150.94 o 
  -3   3  10     1120.48     1296.71     26.16 o 
  -1   3  10    12783.00    14029.66    191.78 o 
   1   3  10     4181.30     4225.74     94.94 o 
   3   3  10      253.44      299.71     10.76 o 
   5   3  10     1107.22     1016.89     25.99 o 
   7   3  10      244.11      235.71     25.64 o 
   9   3  10      185.20      177.83     24.24 o 
 -10   4  10      178.11      190.10     30.75 o 
  -8   4  10     6437.89     6295.73    103.72 o 
  -6   4  10     7864.46     7694.71    130.09 o 
  -4   4  10     5848.26     5213.64     56.04 o 
  -2   4  10     8982.71     9032.04     97.17 o 
   0   4  10     1911.38     1962.91     44.58 o 
   2   4  10    17470.87    18092.47    543.26 o 
   4   4  10     5014.20     4856.56     53.51 o 
   6   4  10     4053.86     3814.09    113.68 o 
   8   4  10       73.16       82.04     24.99 o 
  10   4  10       30.84       46.48     38.21 o 
  -9   5  10     1404.42     1453.00     40.36 o 
  -7   5  10     2812.03     2705.64     49.05 o 
  -5   5  10     1664.96     1498.90     46.31 o 
  -3   5  10    12410.50    12788.71    114.93 o 
  -1   5  10     4178.07     4376.39    129.84 o 
   1   5  10     3292.05     3418.89     36.11 o 
   3   5  10       22.39       43.76     11.01 o 
   5   5  10     2034.53     2100.34     49.73 o 
   7   5  10      173.39      184.77     16.70 o 
   9   5  10       62.72       43.33     23.20 o 
 -10   6  10      555.41      585.95     32.77 o 
  -8   6  10     3111.15     3172.58     92.39 o 
  -6   6  10     1467.87     1383.52     31.71 o 
  -4   6  10     2284.11     2051.35     25.25 o 
  -2   6  10       62.62       10.51      9.53 o 
   0   6  10    27394.64    31353.62    447.98 o 
   2   6  10     9739.64    10167.55    266.55 o 
   4   6  10     6453.32     6053.84    130.08 o 
   6   6  10     1798.33     1740.17     30.00 o 
   8   6  10       63.76       85.71     26.39 o 
  -9   7  10     1892.08     1974.42     72.00 o 
  -7   7  10     2231.53     2229.76     54.79 o 
  -5   7  10     1837.21     1722.80     41.98 o 
  -3   7  10     7712.28     7430.10     60.57 o 
  -1   7  10       97.21      173.17     19.21 o 
   1   7  10    19979.84    22191.18    322.38 o 
   3   7  10     1793.12     1987.81     52.54 o 
   5   7  10      916.11      890.01     40.42 o 
   7   7  10       68.68       52.59     16.51 o 
   9   7  10      266.22      194.82     44.59 o 
  -8   8  10      530.64      580.51     35.55 o 
  -6   8  10      127.61      134.17     18.50 o 
  -4   8  10      493.31      443.97     15.76 o 
  -2   8  10      178.92      157.60     16.73 o 
   0   8  10       45.55       32.64      5.24 o 
   2   8  10      718.53      699.51     57.78 o 
   4   8  10    11493.31    11278.01    292.00 o 
   6   8  10     2887.33     2901.28     85.25 o 
   8   8  10        8.59      -15.88     15.88 o 
  -9   9  10     1619.33     1665.74     54.73 o 
  -7   9  10      439.60      465.17     33.20 o 
  -5   9  10      122.03       98.40     11.49 o 
  -3   9  10      382.69      410.06     20.32 o 
  -1   9  10     1429.87     1325.77     32.68 o 
   1   9  10     3154.64     2938.82     57.85 o 
   3   9  10     5729.80     5614.31    194.04 o 
   5   9  10     1849.66     1828.56     45.55 o 
   7   9  10        0.19       18.22     20.23 o 
   9   9  10       52.93       64.13     41.77 o 
  -8  10  10       83.76       77.20     19.82 o 
  -6  10  10        1.91       -7.41     10.64 o 
  -4  10  10        8.86        4.30      5.74 o 
  -2  10  10     3396.89     3299.42     74.74 o 
   0  10  10     3955.96     4020.67     73.87 o 
   2  10  10      360.04      465.70     27.29 o 
   4  10  10      554.39      404.26     42.38 o 
   6  10  10     1167.28     1170.98     47.51 o 
   8  10  10       81.97       39.28     24.06 o 
  -9  11  10     1448.57     1479.81     56.32 o 
  -7  11  10      636.41      682.67     20.46 o 
  -5  11  10     6972.68     6581.97    127.56 o 
  -3  11  10     4705.72     4662.57     93.94 o 
  -1  11  10      727.61      805.78     44.10 o 
   1  11  10     9308.32     9795.96    173.55 o 
   3  11  10      885.01      916.84     25.90 o 
   5  11  10     4147.84     4189.23    137.09 o 
   7  11  10       84.86      118.15     24.35 o 
  -8  12  10     1497.14     1435.78     71.77 o 
  -6  12  10      369.89      333.40     14.90 o 
  -4  12  10      470.20      470.31     19.84 o 
  -2  12  10       17.55       41.82     18.03 o 
   0  12  10      757.09      768.50     22.20 o 
   2  12  10      723.93      773.62     17.52 o 
   4  12  10      387.77      381.99     30.97 o 
   6  12  10     1156.55     1174.64     42.07 o 
   8  12  10       11.00       64.21     27.99 o 
  -7  13  10     2706.94     2498.19     88.87 o 
  -5  13  10      853.06      792.53     26.90 o 
  -3  13  10     3259.51     3445.17    122.02 o 
  -1  13  10     3563.40     3563.16    120.07 o 
   1  13  10      474.28      551.83     40.28 o 
   3  13  10     2829.74     2670.82     75.70 o 
   5  13  10     5002.52     4854.74    177.10 o 
   7  13  10      947.48      980.59     48.30 o 
  -8  14  10      228.47      300.82     59.37 o 
  -6  14  10      158.04      147.71     16.67 o 
  -4  14  10     1905.98     1569.54    141.23 o 
  -2  14  10        1.78        0.56      4.45 o 
   0  14  10      949.92      934.61     29.78 o 
   2  14  10      913.00      947.45     37.43 o 
   4  14  10       74.36       67.57     13.42 o 
   6  14  10       79.12       91.03     21.25 o 
  -7  15  10     3104.02     3377.32    120.59 o 
  -5  15  10      596.94      542.03     64.55 o 
  -3  15  10     4907.75     4915.70    112.57 o 
  -1  15  10      173.70      191.13     20.87 o 
   1  15  10      113.02      157.40     14.64 o 
   3  15  10       81.46       74.86     14.72 o 
   5  15  10      780.44      882.34     41.75 o 
   7  15  10        9.33       18.93     21.58 o 
  -6  16  10        1.67      -14.30     23.65 o 
  -4  16  10       42.97       39.27     24.43 o 
  -2  16  10     1028.63      842.44     44.15 o 
   0  16  10      312.94      332.62     16.73 o 
   2  16  10     2222.45     1967.74     69.05 o 
   4  16  10      932.63      849.98     24.15 o 
   6  16  10      168.91      157.71     30.31 o 
  -5  17  10      621.59      632.88     53.35 o 
  -3  17  10     1531.35     1859.71     82.25 o 
  -1  17  10     1403.56     1217.59     73.13 o 
   1  17  10     5031.76     4811.05    137.37 o 
   3  17  10      433.07      386.46     21.06 o 
   5  17  10     3101.06     2974.38    114.56 o 
  -4  18  10      237.37      284.11     55.18 o 
  -2  18  10       17.37       17.73     20.71 o 
   0  18  10      123.06      119.31     12.21 o 
   2  18  10      789.86      722.18     22.04 o 
   4  18  10      104.82       86.71     19.93 o 
  -5  19  10      102.95       81.78     32.40 o 
  -3  19  10      275.12      224.08     39.56 o 
  -1  19  10      518.32      603.88     48.18 o 
   1  19  10     1178.62     1159.80     25.96 o 
   3  19  10      311.82      246.84     22.91 o 
  -4  20  10       55.23       31.84     28.08 o 
  -2  20  10      359.89      445.50     42.34 o 
   0  20  10      574.83      568.97    146.81 o 
   2  20  10       81.28       47.18     12.67 o 
  -1  21  10      265.29      420.65     41.47 o 
   1  21  10      601.17      610.74     38.48 o 
  -9   1  11      302.40      340.88     25.54 o 
  -7   1  11      189.00      205.66     16.15 o 
  -5   1  11     4020.13     3700.60     44.10 o 
  -3   1  11      382.92      304.25     11.10 o 
  -1   1  11    77906.54    87700.83   1014.54 o 
   1   1  11     3571.70     4458.36     84.84 o 
   3   1  11     2470.90     2629.18     72.90 o 
   5   1  11       21.35       18.79     15.22 o 
   7   1  11    10121.82    10415.44    203.93 o 
   9   1  11     2801.68     2608.28     97.81 o 
 -10   2  11      210.46      196.61     26.33 o 
  -8   2  11      172.17      179.72     21.76 o 
  -6   2  11       89.19       28.15     30.48 o 
  -4   2  11     2424.03     2834.52     32.66 o 
  -2   2  11    26058.07    29599.57    266.39 o 
   0   2  11      939.78      775.40     10.00 o 
   2   2  11      435.45      439.35     11.95 o 
   4   2  11        1.21       -7.09     13.60 o 
   6   2  11     3402.34     3419.47    124.67 o 
   8   2  11     1269.35     1217.52     40.27 o 
  10   2  11      238.43      178.02     33.31 o 
  -9   3  11     1148.37     1108.79     39.00 o 
  -7   3  11      360.71      365.11     20.30 o 
  -5   3  11    12906.42    12914.55    160.59 o 
  -3   3  11     1065.94     1103.48     17.64 o 
  -1   3  11    30847.30    33201.29    305.50 o 
   1   3  11     4048.13     3722.27     70.87 o 
   3   3  11    11740.88    12525.32    342.49 o 
   5   3  11      456.08      515.83     29.47 o 
   7   3  11     4178.14     4082.02    171.82 o 
   9   3  11      973.81      973.76     71.11 o 
 -10   4  11      509.52      472.94     34.75 o 
  -8   4  11     3667.55     3871.17     69.29 o 
  -6   4  11      318.00      374.82     90.72 o 
  -4   4  11     1090.93     1179.94     37.17 o 
  -2   4  11    11678.23    13949.50    113.86 o 
   0   4  11    14033.24    15530.71    131.85 o 
   2   4  11      141.22      199.84     63.15 o 
   4   4  11       69.58       58.63      4.37 o 
   6   4  11       54.42       56.19     10.25 o 
   8   4  11     1081.05     1102.81     42.49 o 
  -9   5  11      864.35      908.71     43.38 o 
  -7   5  11       18.37       -2.48     15.36 o 
  -5   5  11     8167.56     7817.92    144.82 o 
  -3   5  11     1245.93     1341.36     14.76 o 
  -1   5  11    40213.20    44067.64    609.46 o 
   1   5  11    45089.16    48974.52    605.28 o 
   3   5  11     2902.45     3181.47     95.27 o 
   5   5  11      288.92      265.52     13.08 o 
   7   5  11     2380.75     2301.76     55.59 o 
   9   5  11      635.24      696.31     54.53 o 
 -10   6  11      276.22      315.75     28.27 o 
  -8   6  11      154.49      145.40     18.77 o 
  -6   6  11       19.39        9.49     15.40 o 
  -4   6  11     2916.68     2537.55     32.39 o 
  -2   6  11     1889.48     1935.26     39.24 o 
   0   6  11    10592.86    10286.89    152.48 o 
   2   6  11     2778.59     2759.11     40.24 o 
   4   6  11     2239.49     2014.14     66.81 o 
   6   6  11      672.49      608.73     22.72 o 
   8   6  11     1437.71     1453.93     73.21 o 
  -9   7  11      938.49      842.87     48.30 o 
  -7   7  11      474.25      428.30     21.64 o 
  -5   7  11      489.02      459.66     13.55 o 
  -3   7  11     1393.70     1271.53     22.59 o 
  -1   7  11     7149.10     7126.42    100.85 o 
   1   7  11     5493.89     4695.23     52.73 o 
   3   7  11     2909.12     3005.15    102.57 o 
   5   7  11      393.38      339.79     23.95 o 
   7   7  11     3368.55     3212.86     95.56 o 
   9   7  11     1042.60     1086.97     65.59 o 
  -8   8  11      155.23      153.66     23.43 o 
  -6   8  11       42.62       27.17     11.53 o 
  -4   8  11      239.42      196.00     16.17 o 
  -2   8  11      329.57      388.54     21.31 o 
   0   8  11     9181.91     8623.27    208.64 o 
   2   8  11     2948.71     2806.90     66.55 o 
   4   8  11      181.21      148.12     33.82 o 
   6   8  11       81.29       63.08     19.04 o 
   8   8  11     2773.66     2895.97     89.83 o 
  -9   9  11      465.28      450.55     35.05 o 
  -7   9  11      794.09      763.65     31.22 o 
  -5   9  11     1922.69     1789.02     42.66 o 
  -3   9  11       14.31       23.56     12.65 o 
  -1   9  11     8282.14     7902.02    121.38 o 
   1   9  11     3789.89     3375.58     68.82 o 
   3   9  11      628.04      435.76     18.38 o 
   5   9  11        4.70      -15.58     15.58 o 
   7   9  11     2739.84     2763.43     92.54 o 
   9   9  11     1135.99     1205.56     59.70 o 
  -8  10  11     1242.53     1231.15     49.49 o 
  -6  10  11      894.70      808.31     27.20 o 
  -4  10  11     3142.92     2964.74     98.22 o 
  -2  10  11       73.94      173.05     19.85 o 
   0  10  11     4221.00     3883.16    101.89 o 
   2  10  11     1109.99      976.08     18.89 o 
   4  10  11     1191.95     1081.13     67.30 o 
   6  10  11      624.57      602.64     34.96 o 
   8  10  11     2126.93     2314.14     76.94 o 
  -9  11  11      284.17      247.26     31.34 o 
  -7  11  11      348.49      318.79     15.13 o 
  -5  11  11      282.27      225.21      9.47 o 
  -3  11  11       19.64       49.59     19.16 o 
  -1  11  11     5533.07     5798.82    101.72 o 
   1  11  11     4274.39     4174.28    148.93 o 
   3  11  11     2628.60     2386.00     93.06 o 
   5  11  11       18.57       31.62     16.93 o 
   7  11  11      281.74      364.73     44.38 o 
  -8  12  11      584.19      521.21     26.41 o 
  -6  12  11       32.44       54.52     11.39 o 
  -4  12  11     1195.66     1324.40     48.97 o 
  -2  12  11        4.82       16.95     21.57 o 
   0  12  11     5558.00     5507.75    126.89 o 
   2  12  11     2009.82     1811.79     39.52 o 
   4  12  11     2007.21     1958.72     62.89 o 
   6  12  11      514.82      490.70     34.12 o 
   8  12  11     3204.03     3257.10     98.51 o 
  -7  13  11      576.19      589.89     47.30 o 
  -5  13  11     2010.38     1666.91     76.11 o 
  -3  13  11      498.21      462.36     42.12 o 
  -1  13  11     1563.90     1504.63     61.63 o 
   1  13  11     7196.94     6842.98    189.53 o 
   3  13  11     1264.31     1209.84     37.95 o 
   5  13  11        7.78       -7.80     18.09 o 
   7  13  11      168.62      215.80     29.32 o 
  -6  14  11      220.09      216.32     34.43 o 
  -4  14  11     3317.84     3467.52     84.19 o 
  -2  14  11      124.35      152.75     24.63 o 
   0  14  11     4623.95     4109.73    103.68 o 
   2  14  11     1395.49     1259.56     34.08 o 
   4  14  11      263.23      231.70     17.12 o 
   6  14  11       30.27       40.09     20.82 o 
  -7  15  11      255.10      257.61     45.70 o 
  -5  15  11       73.79       55.70     32.95 o 
  -3  15  11       21.10       13.20     19.82 o 
  -1  15  11      535.10      455.69     15.55 o 
   1  15  11     1673.14     1504.84     56.05 o 
   3  15  11      157.42      127.49     16.53 o 
   5  15  11       11.18       18.20     17.11 o 
   7  15  11       18.07       22.95     21.07 o 
  -6  16  11        1.40       27.52     28.67 o 
  -4  16  11     2776.43     3058.65     94.48 o 
  -2  16  11      143.57      183.52     37.33 o 
   0  16  11     3977.69     4137.40    118.55 o 
   2  16  11      525.29      509.98     29.46 o 
   4  16  11      803.83      808.77     34.26 o 
   6  16  11       74.22       82.06     27.15 o 
  -5  17  11       44.89       11.76     26.97 o 
  -3  17  11      116.62       86.75     31.46 o 
  -1  17  11       43.41       28.83     11.63 o 
   1  17  11       19.96       -1.50      8.37 o 
   3  17  11       17.67       37.62     14.48 o 
   5  17  11       45.95       26.49     19.58 o 
  -4  18  11      161.32      194.10     35.02 o 
  -2  18  11     1281.39     1456.12     59.20 o 
   0  18  11     4735.40     4566.10    179.29 o 
   2  18  11      559.29      564.36     29.33 o 
   4  18  11      200.55      176.42     43.28 o 
  -3  19  11      612.85      639.48     76.59 o 
  -1  19  11     1491.59     1582.91     62.37 o 
   1  19  11       16.05       27.85     10.76 o 
   3  19  11      498.70      549.80     22.90 o 
  -2  20  11      123.06       85.22     37.69 o 
   0  20  11     2881.65     3095.59     87.29 o 
   2  20  11      427.07      339.09     32.67 o 
  -1  21  11      438.78      383.83     49.19 o 
   1  21  11       21.20       48.09     24.01 o 
 -10   0  12      169.89      223.78     34.90 o 
  -8   0  12      832.22      818.53     40.13 o 
  -6   0  12    11813.26    11464.04    188.52 o 
  -4   0  12    26809.84    27548.91    481.37 o 
  -2   0  12     6556.95     5755.37     59.84 o 
   0   0  12    10180.29    10774.35    123.59 o 
   2   0  12     5549.53     4968.47     63.43 o 
   4   0  12     7842.23     8454.01    215.32 o 
   6   0  12      309.84      266.08     57.26 o 
   8   0  12     5019.10     4833.03    227.11 o 
  10   0  12        2.45       -0.86     19.69 o 
  -9   1  12       34.69       44.98     19.04 o 
  -7   1  12       57.77       72.99     15.63 o 
  -5   1  12      690.30      684.92     26.21 o 
  -3   1  12     3312.41     3834.12     35.30 o 
  -1   1  12    10297.82    12640.73     90.05 o 
   1   1  12     2440.51     2415.90     50.14 o 
   3   1  12      419.18      451.26     28.41 o 
   5   1  12      629.13      588.75     29.84 o 
   7   1  12      650.82      494.01     47.52 o 
   9   1  12       89.16       11.92     27.12 o 
 -10   2  12      685.75      780.32     35.33 o 
  -8   2  12      450.29      422.42     25.01 o 
  -6   2  12    18919.01    18801.80    224.44 o 
  -4   2  12    15004.09    14235.29    192.27 o 
  -2   2  12    10321.73    11062.25    109.22 o 
   0   2  12     1334.40     1332.91     18.60 o 
   2   2  12    10885.25    11045.51    125.11 o 
   4   2  12    12724.70    11987.82    172.90 o 
   6   2  12        7.44        3.86     20.37 o 
   8   2  12     1263.87     1215.63     43.10 o 
  -9   3  12     1866.90     1910.84     50.86 o 
  -7   3  12      480.61      515.53     21.60 o 
  -5   3  12     1708.44     1591.35     31.92 o 
  -3   3  12     3556.60     4385.58     51.45 o 
  -1   3  12     7915.54     8500.10     97.87 o 
   1   3  12    10069.02    10060.03    127.41 o 
   3   3  12     3456.36     3575.97     72.87 o 
   5   3  12      173.02      179.82     14.22 o 
   7   3  12      193.57      154.50     22.12 o 
   9   3  12       84.88       55.31     18.82 o 
 -10   4  12      219.36      245.52     27.73 o 
  -8   4  12      189.25      170.36     21.77 o 
  -6   4  12    27147.94    26513.69    482.00 o 
  -4   4  12    13540.97    12792.17    166.22 o 
  -2   4  12     1317.40     1382.85     20.40 o 
   0   4  12    26893.21    29408.55    406.42 o 
   2   4  12     5046.19     4682.62    154.36 o 
   4   4  12    13331.54    13047.29    363.50 o 
   6   4  12      631.70      578.59     31.15 o 
   8   4  12      744.19      706.96     38.34 o 
  -9   5  12       49.29       32.05     19.29 o 
  -7   5  12     2880.79     2922.37     47.52 o 
  -5   5  12    12128.56    11645.25    169.50 o 
  -3   5  12      229.42      202.87      6.20 o 
  -1   5  12     8700.92     9357.12     82.59 o 
   1   5  12     7626.98     7779.55    134.84 o 
   3   5  12     8022.39     8542.55    300.88 o 
   5   5  12      640.04      650.64     28.23 o 
   7   5  12      165.31      137.43     16.69 o 
   9   5  12        7.72       17.59     28.20 o 
  -8   6  12       54.49       47.13     15.25 o 
  -6   6  12     8191.28     7613.56    131.18 o 
  -4   6  12     3976.17     3664.36     58.56 o 
  -2   6  12      721.22      632.59     38.96 o 
   0   6  12     7737.05     7549.67     98.06 o 
   2   6  12    21042.59    20515.89    287.63 o 
   4   6  12    13473.28    13380.65    458.99 o 
   6   6  12      188.36      214.36     14.42 o 
   8   6  12      322.08      237.42     50.92 o 
  -9   7  12      151.82      130.65     20.14 o 
  -7   7  12      300.54      267.67     23.32 o 
  -5   7  12     5593.90     5446.39    111.34 o 
  -3   7  12       28.74       14.98     11.55 o 
  -1   7  12     2502.07     2149.79     44.06 o 
   1   7  12     3512.10     3818.29     73.17 o 
   3   7  12    23391.10    23564.37   1148.56 o 
   5   7  12     7762.10     7607.58    270.44 o 
   7   7  12      483.73      437.37     22.02 o 
   9   7  12        3.64      -29.71     30.18 o 
  -8   8  12      103.72      109.96     21.64 o 
  -6   8  12     6643.06     6314.14    115.71 o 
  -4   8  12    15842.66    15102.48    454.21 o 
  -2   8  12      607.43      540.24     29.03 o 
   0   8  12       72.32       42.51      9.57 o 
   2   8  12     1109.09      900.89     23.27 o 
   4   8  12     9587.33     9379.36    330.65 o 
   6   8  12       28.42       34.20     21.39 o 
   8   8  12      217.52      224.67     32.74 o 
  -9   9  12      376.46      360.10     38.09 o 
  -7   9  12     1973.87     1928.95     55.05 o 
  -5   9  12     6597.00     6212.67    126.63 o 
  -3   9  12     2608.01     2656.15     57.08 o 
  -1   9  12     4400.25     4523.62    105.07 o 
   1   9  12       80.79       59.57      7.05 o 
   3   9  12    16623.42    15911.94    670.13 o 
   5   9  12      626.27      659.90     33.96 o 
   7   9  12      944.69      947.46     48.35 o 
   9   9  12      239.08      239.89     37.26 o 
  -8  10  12       45.09       57.33     18.00 o 
  -6  10  12      149.16      168.84     10.16 o 
  -4  10  12     2056.61     2058.52     76.78 o 
  -2  10  12      647.98      608.29     29.95 o 
   0  10  12      168.82      181.04      8.67 o 
   2  10  12      785.48      747.08     46.36 o 
   4  10  12     4673.94     4544.78    186.89 o 
   6  10  12      390.65      399.65     29.91 o 
   8  10  12        3.70        4.28     23.07 o 
  -7  11  12       93.81       93.19     13.12 o 
  -5  11  12     4321.10     4008.07    169.71 o 
  -3  11  12      327.75      389.82     30.13 o 
  -1  11  12     2133.81     2352.54     59.56 o 
   1  11  12      183.39      159.87     13.75 o 
   3  11  12    16693.01    16288.10    300.46 o 
   5  11  12      365.45      420.91     25.61 o 
   7  11  12      733.56      736.19     44.23 o 
  -8  12  12       67.29       79.53     35.23 o 
  -6  12  12     1610.50     1451.19     57.13 o 
  -4  12  12      605.75      499.48     39.24 o 
  -2  12  12     1207.93     1167.82     69.63 o 
   0  12  12       16.53       27.29      7.93 o 
   2  12  12     1019.01      961.12     29.30 o 
   4  12  12     3043.58     3007.53    147.04 o 
   6  12  12      315.96      321.70     30.58 o 
   8  12  12       99.14      110.93     36.32 o 
  -7  13  12     2006.61     1932.59     63.85 o 
  -5  13  12    13547.88    13881.22    257.17 o 
  -3  13  12     3001.72     2827.20     71.31 o 
  -1  13  12     5483.03     5777.75    104.47 o 
   1  13  12     2365.08     2234.79     50.34 o 
   3  13  12    22816.43    21701.60    418.43 o 
   5  13  12     1749.57     1768.49     82.44 o 
   7  13  12      734.46      792.61     46.56 o 
  -6  14  12       97.71       99.95     33.60 o 
  -4  14  12        3.39       -3.18     18.75 o 
  -2  14  12        2.59      -11.78     19.89 o 
   0  14  12      395.14      424.26     22.68 o 
   2  14  12     1960.05     2190.42    100.18 o 
   4  14  12        3.37        1.67      8.81 o 
   6  14  12      141.73      168.39     24.68 o 
  -7  15  12      399.66      429.61     53.30 o 
  -5  15  12     9064.85     9799.50    236.70 o 
  -3  15  12      745.68      864.40     49.47 o 
  -1  15  12     7794.91     7659.72    139.71 o 
   1  15  12       20.34       18.01      7.88 o 
   3  15  12     3046.07     2941.60    107.33 o 
   5  15  12     1809.10     1856.07    113.13 o 
   7  15  12      346.65      345.59     34.08 o 
  -6  16  12        0.14       -5.04     29.26 o 
  -4  16  12       90.66       87.42     28.03 o 
  -2  16  12      171.03      184.20     29.94 o 
   0  16  12     1992.42     1779.52     87.60 o 
   2  16  12       57.45       62.96      9.81 o 
   4  16  12     1869.27     1618.40     53.65 o 
   6  16  12       64.07       53.69     22.34 o 
  -5  17  12     5946.44     6419.93    151.03 o 
  -3  17  12     1612.98     1661.24     63.02 o 
  -1  17  12      435.82      396.13     80.56 o 
   1  17  12      589.39      534.50     16.35 o 
   3  17  12     5023.37     4570.47    139.99 o 
   5  17  12      968.98     1043.43     43.51 o 
  -4  18  12      257.61      231.22     42.67 o 
  -2  18  12      115.09      132.43     31.59 o 
   0  18  12      454.57      400.98     64.64 o 
   2  18  12       25.15       16.68      9.54 o 
   4  18  12       47.08       62.16     18.50 o 
  -3  19  12       89.42       96.51     31.22 o 
  -1  19  12      391.61      414.67     39.88 o 
   1  19  12      679.82      609.23     63.64 o 
   3  19  12     3538.05     3430.61    131.48 o 
  -2  20  12       54.27      101.40     41.66 o 
   0  20  12       45.26       19.40     24.49 o 
   2  20  12      769.34      662.77     65.32 o 
  -1  21  12       16.01       22.83     33.22 o 
   1  21  12       28.08       -5.38     16.52 o 
  -9   1  13      466.63      531.25     29.27 o 
  -7   1  13       23.78       36.15     14.41 o 
  -5   1  13     1536.37     1501.36     26.26 o 
  -3   1  13     5095.98     4437.38     52.27 o 
  -1   1  13    11721.27    10802.91    113.63 o 
   1   1  13      201.09      179.38      6.59 o 
   3   1  13     5035.31     4965.05    114.64 o 
   5   1  13      627.48      725.89     49.22 o 
   7   1  13     6804.33     6631.38    174.71 o 
   9   1  13       95.52       58.98     26.38 o 
 -10   2  13      152.33      156.99     23.22 o 
  -8   2  13     1299.58     1287.00     35.70 o 
  -6   2  13      362.42      311.52     20.03 o 
  -4   2  13      625.81      643.82     19.20 o 
  -2   2  13       10.75       -8.90      8.90 o 
   0   2  13     4997.51     5336.31     46.25 o 
   2   2  13      431.67      390.57      7.83 o 
   4   2  13      481.35      436.94     48.14 o 
   6   2  13     1389.18     1378.99     52.48 o 
   8   2  13      538.82      459.29     25.94 o 
  -9   3  13     2658.08     2541.01     58.89 o 
  -7   3  13       46.58       51.02     13.27 o 
  -5   3  13       30.61       29.82      9.07 o 
  -3   3  13     9414.84     8930.98     75.07 o 
  -1   3  13     6625.52     5721.98     83.11 o 
   1   3  13     2972.34     3130.37     43.98 o 
   3   3  13     8453.33     8524.34    117.53 o 
   5   3  13     1353.77     1497.22     28.51 o 
   7   3  13     2821.70     2677.69     94.03 o 
   9   3  13       51.31       55.61     30.42 o 
 -10   4  13      302.22      286.78     26.32 o 
  -8   4  13        1.74       -6.40     14.91 o 
  -6   4  13     1048.56      892.35     67.80 o 
  -4   4  13      329.94      255.52     13.95 o 
  -2   4  13    20471.11    21207.75    394.38 o 
   0   4  13     1208.48     1434.87     27.96 o 
   2   4  13     7336.85     7359.83    129.31 o 
   4   4  13       48.78       36.83     19.17 o 
   6   4  13      277.58      244.97     17.03 o 
   8   4  13      351.61      331.24     21.76 o 
  -9   5  13     3507.30     3464.77     70.35 o 
  -7   5  13       49.29       33.82     14.27 o 
  -5   5  13      377.61      328.36     17.81 o 
  -3   5  13     3188.68     3114.35     27.99 o 
  -1   5  13    32200.19    36076.16    602.49 o 
   1   5  13       80.55       77.62      5.32 o 
   3   5  13     4157.18     3857.34     75.78 o 
   5   5  13      828.35      823.72     47.61 o 
   7   5  13     3086.70     2874.53     77.35 o 
   9   5  13       27.93       64.13     37.31 o 
  -8   6  13      717.28      727.28     30.20 o 
  -6   6  13       10.56       -8.66     17.99 o 
  -4   6  13     1381.39     1282.81     23.91 o 
  -2   6  13    13157.04    13241.44    270.44 o 
   0   6  13      919.82      843.10     19.36 o 
   2   6  13     1319.08     1411.74    126.97 o 
   4   6  13      941.57      818.57     37.57 o 
   6   6  13     1556.38     1400.16     38.42 o 
   8   6  13      791.60      784.80     52.32 o 
  -9   7  13      992.60     1040.41     34.95 o 
  -7   7  13      408.62      366.74     21.41 o 
  -5   7  13       23.29       12.71      8.98 o 
  -3   7  13    10123.51    10100.15    134.59 o 
  -1   7  13    10093.20     9948.81    136.30 o 
   1   7  13     2316.32     2263.14     54.41 o 
   3   7  13     7737.09     6959.45    251.30 o 
   5   7  13     1833.58     1766.35     63.69 o 
   7   7  13     2430.47     2450.67     66.70 o 
   9   7  13       98.34       64.09     30.89 o 
  -8   8  13      372.06      363.21     26.84 o 
  -6   8  13      412.57      429.31     23.47 o 
  -4   8  13     4324.49     4219.16     70.24 o 
  -2   8  13    20177.54    21182.93    334.69 o 
   0   8  13     9349.93     9898.36    230.29 o 
   2   8  13     5172.36     4537.17    130.04 o 
   4   8  13     1845.41     1665.07    142.58 o 
   6   8  13     1729.86     1738.79     51.55 o 
   8   8  13       76.69       24.19     22.91 o 
  -9   9  13      823.94      908.30     40.76 o 
  -7   9  13        4.87      -11.91     31.91 o 
  -5   9  13     1385.97     1467.86     29.95 o 
  -3   9  13        5.02        8.95     15.85 o 
  -1   9  13     2465.32     2682.50     55.24 o 
   1   9  13      233.73      236.28     13.35 o 
   3   9  13     4227.23     4034.13    103.68 o 
   5   9  13        0.55       -3.26     14.46 o 
   7   9  13      365.85      402.48     33.66 o 
  -8  10  13      168.66      197.58     30.44 o 
  -6  10  13     2575.77     2310.02     73.53 o 
  -4  10  13     1063.98     1047.16     60.14 o 
  -2  10  13     7149.32     7426.61    128.34 o 
   0  10  13     3286.33     3332.68    172.85 o 
   2  10  13     7468.73     6960.90    140.41 o 
   4  10  13      503.14      414.14     33.65 o 
   6  10  13     2927.50     3038.77     74.97 o 
   8  10  13      135.22      144.23     29.99 o 
  -7  11  13      318.76      309.55     16.69 o 
  -5  11  13      282.68      257.08     28.51 o 
  -3  11  13     2495.58     2588.42    104.16 o 
  -1  11  13     2112.51     2158.75     52.08 o 
   1  11  13      155.23      176.20      9.17 o 
   3  11  13     1456.14     1191.90    103.24 o 
   5  11  13       12.06       21.97     19.40 o 
   7  11  13      118.56      127.76     28.74 o 
  -8  12  13       99.04       98.89     33.57 o 
  -6  12  13     2324.17     1979.12    107.11 o 
  -4  12  13      249.44      257.66     30.28 o 
  -2  12  13    21445.23    22691.63    382.08 o 
   0  12  13     1821.91     1700.99     39.28 o 
   2  12  13    10204.84     9598.26    230.38 o 
   4  12  13     1268.85     1164.12     45.92 o 
   6  12  13     1704.86     1766.75     51.90 o 
   8  12  13      302.58      303.41     44.59 o 
  -7  13  13        1.52      -25.28     25.28 o 
  -5  13  13       36.97       30.69     25.17 o 
  -3  13  13     3622.10     3506.07     86.30 o 
  -1  13  13     2713.79     2905.27     68.47 o 
   1  13  13      377.43      320.22     23.99 o 
   3  13  13     1938.71     1769.41     67.37 o 
   5  13  13      274.17      240.76     26.05 o 
   7  13  13       27.12        0.13     21.17 o 
  -6  14  13      755.10      737.45     50.65 o 
  -4  14  13     1023.14      952.22     52.91 o 
  -2  14  13    19803.56    20761.86    401.54 o 
   0  14  13     1270.00     1268.60     59.71 o 
   2  14  13     1944.04     1803.48     55.77 o 
   4  14  13      241.62      242.06     47.81 o 
   6  14  13     1878.12     1919.97     59.84 o 
  -7  15  13       69.04       29.56     35.73 o 
  -5  15  13       25.19       19.71     25.49 o 
  -3  15  13       86.58       54.47     28.15 o 
  -1  15  13      614.97      625.39     43.97 o 
   1  15  13      215.30      183.91     12.12 o 
   3  15  13     1880.15     1638.84     56.91 o 
   5  15  13      157.75      156.44     22.20 o 
  -6  16  13      225.73      178.12     41.43 o 
  -4  16  13       56.28       84.15     28.65 o 
  -2  16  13     7375.23     8096.21    171.47 o 
   0  16  13     1209.73     1096.99     63.92 o 
   2  16  13      588.69      555.98     16.76 o 
   4  16  13      118.22      144.07     24.16 o 
   6  16  13      691.32      752.57    100.98 o 
  -5  17  13        0.45      -34.52     41.97 o 
  -3  17  13      156.87      216.10     34.50 o 
  -1  17  13      210.54      159.90     33.69 o 
   1  17  13       26.35       21.80     11.88 o 
   3  17  13      345.27      266.02     18.55 o 
   5  17  13        2.60       -0.41     14.65 o 
  -4  18  13     1653.46     1999.43     76.35 o 
  -2  18  13     4982.22     5736.69    162.27 o 
   0  18  13      585.95      632.47     43.64 o 
   2  18  13      482.81      442.76     19.48 o 
   4  18  13       46.16       14.90     17.60 o 
  -3  19  13       41.05       27.70     26.40 o 
  -1  19  13      250.07      263.07     40.16 o 
   1  19  13      734.41      726.16     38.07 o 
   3  19  13        4.44      -15.25     15.25 o 
  -2  20  13     1029.91     1162.24     61.92 o 
   0  20  13      522.61      610.70     61.03 o 
   2  20  13      293.89      283.17     49.04 o 
  -1  21  13      802.99      944.14     89.73 o 
 -10   0  14      672.94      762.57     55.92 o 
  -8   0  14      703.59      672.32     37.17 o 
  -6   0  14    15574.07    14666.79    324.53 o 
  -4   0  14       32.22       20.02      9.90 o 
  -2   0  14    70390.70    81619.91   1686.38 o 
   0   0  14     9630.67    11357.24    120.77 o 
   2   0  14    20345.30    21594.07    293.01 o 
   4   0  14     1006.46     1037.63     55.33 o 
   6   0  14    20737.85    22447.39    710.19 o 
   8   0  14     9583.78     9535.66    376.51 o 
  -9   1  14       45.81       45.59     17.51 o 
  -7   1  14      455.06      438.86     21.45 o 
  -5   1  14      674.98      684.98     19.68 o 
  -3   1  14        6.08        7.23      5.45 o 
  -1   1  14     1191.55     1162.73     15.15 o 
   1   1  14      294.38      410.13     14.48 o 
   3   1  14        0.13        3.40     15.33 o 
   5   1  14      252.96      257.30     30.61 o 
   7   1  14       26.62        2.89     61.35 o 
   9   1  14       74.50       41.73     52.02 o 
 -10   2  14      422.27      419.72     40.55 o 
  -8   2  14     1004.82     1031.67     35.06 o 
  -6   2  14     8332.76     7590.33    114.08 o 
  -4   2  14     3374.90     3441.27     39.05 o 
  -2   2  14    64046.82    69767.31    831.83 o 
   0   2  14     2327.02     2490.09     37.14 o 
   2   2  14    24141.96    24526.99    349.64 o 
   4   2  14      121.53      102.06     27.67 o 
   6   2  14     5642.76     5692.70    144.59 o 
   8   2  14      354.83      471.32     45.25 o 
  -9   3  14      163.20      167.22     25.96 o 
  -7   3  14      549.18      467.10     24.60 o 
  -5   3  14     4077.95     3932.41     48.67 o 
  -3   3  14     2884.42     3091.56     48.12 o 
  -1   3  14      834.33      821.08     14.97 o 
   1   3  14     3742.13     3592.87     89.70 o 
   3   3  14       10.71       -3.02     17.66 o 
   5   3  14        1.32        4.96      7.64 o 
   7   3  14      230.20      234.23     16.70 o 
   9   3  14        0.25      -47.73     49.07 o 
 -10   4  14      521.49      553.42     36.81 o 
  -8   4  14     1754.47     1608.09     40.61 o 
  -6   4  14    13451.67    12484.49    178.71 o 
  -4   4  14     1608.75     1526.94     23.62 o 
  -2   4  14    34039.21    35347.39    370.32 o 
   0   4  14     2185.31     2332.47     36.68 o 
   2   4  14    25843.31    27405.21    590.63 o 
   4   4  14      205.35      232.61     17.82 o 
   6   4  14     8942.14     8670.35    229.46 o 
   8   4  14      402.07      399.38     19.64 o 
  -9   5  14      503.29      560.64     30.07 o 
  -7   5  14     2709.16     2596.49     44.46 o 
  -5   5  14     2760.96     2545.48     35.35 o 
  -3   5  14      793.74      775.45     14.36 o 
  -1   5  14     5910.31     6006.04     44.71 o 
   1   5  14     2769.88     2705.33     52.59 o 
   3   5  14     2634.85     2450.96     61.00 o 
   5   5  14       11.93       -4.94     13.75 o 
   7   5  14      926.46      910.68     21.69 o 
   9   5  14       56.05       82.24     34.81 o 
  -8   6  14     4755.22     4754.82     97.14 o 
  -6   6  14    11418.05    11284.24    298.92 o 
  -4   6  14      820.01      871.99     18.00 o 
  -2   6  14    11785.61    12093.36    146.49 o 
   0   6  14     5909.14     6704.79     90.77 o 
   2   6  14    28581.17    28858.80    892.53 o 
   4   6  14        0.12       -2.95     13.14 o 
   6   6  14     6640.57     6617.66    244.98 o 
   8   6  14      104.61      124.21     32.88 o 
  -9   7  14      383.11      423.33     32.70 o 
  -7   7  14     5860.13     5513.17    198.67 o 
  -5   7  14     3377.79     3083.69     72.99 o 
  -3   7  14       25.19       32.21     13.28 o 
  -1   7  14     4350.68     4646.00     77.61 o 
   1   7  14      169.50      164.29      6.94 o 
   3   7  14     5225.64     4981.08    221.17 o 
   5   7  14        6.50       34.81     16.92 o 
   7   7  14     1384.97     1425.10     58.65 o 
   9   7  14        1.26       19.09     26.67 o 
  -8   8  14     1662.49     1669.41     78.48 o 
  -6   8  14     1946.77     1986.60     41.08 o 
  -4   8  14     3310.85     2970.49     63.85 o 
  -2   8  14     8311.66     8345.13    178.37 o 
   0   8  14     1102.49     1144.07     64.70 o 
   2   8  14     3469.71     3221.42     54.67 o 
   4   8  14     1647.56     1441.20     41.32 o 
   6   8  14     5351.65     5308.38    168.50 o 
   8   8  14      212.41      200.95     31.76 o 
  -9   9  14      175.89      156.86     25.15 o 
  -7   9  14     4849.69     4775.56    109.90 o 
  -5   9  14        8.26        4.05      7.47 o 
  -3   9  14      102.75      104.73     17.48 o 
  -1   9  14     1466.22     1477.67     39.35 o 
   1   9  14      910.08      942.08     24.30 o 
   3   9  14     1287.36     1195.78     55.03 o 
   5   9  14     1607.83     1643.04     42.48 o 
   7   9  14     1116.48     1232.64     48.82 o 
  -8  10  14      526.82      555.31     54.68 o 
  -6  10  14      957.57      896.10     51.92 o 
  -4  10  14       50.07       81.31     19.12 o 
  -2  10  14       15.52      -11.16     15.45 o 
   0  10  14       79.05       51.92      8.61 o 
   2  10  14     3279.08     3182.48     50.42 o 
   4  10  14      295.72      283.80     21.88 o 
   6  10  14      501.64      559.53     44.67 o 
   8  10  14      117.45      127.04     30.05 o 
  -7  11  14     4618.23     4276.37    178.76 o 
  -5  11  14      710.97      684.23     42.24 o 
  -3  11  14     9276.05     9356.04    195.88 o 
  -1  11  14     2775.59     2764.03     78.70 o 
   1  11  14       59.35       36.54     13.49 o 
   3  11  14     2450.03     2460.19     90.56 o 
   5  11  14     1330.06     1372.94     63.65 o 
   7  11  14     1712.47     1721.23     62.70 o 
  -8  12  14      368.54      477.65     55.59 o 
  -6  12  14     1641.86     1611.62     59.93 o 
  -4  12  14        0.94      -15.41     21.36 o 
  -2  12  14        7.17      -19.80     19.80 o 
   0  12  14     1229.10     1200.64     24.75 o 
   2  12  14      946.45      878.10     43.75 o 
   4  12  14       16.76       20.91     17.19 o 
   6  12  14      287.77      287.78     28.44 o 
  -7  13  14     2752.27     2907.60     82.08 o 
  -5  13  14      137.13      186.52     41.33 o 
  -3  13  14     7428.86     7933.83    149.93 o 
  -1  13  14     1851.00     1824.86     54.36 o 
   1  13  14     1273.68     1352.98     53.56 o 
   3  13  14      141.23      116.53     13.40 o 
   5  13  14     5058.75     4816.42    199.70 o 
   7  13  14     2902.25     3009.70     81.95 o 
  -6  14  14       45.85       37.92     27.04 o 
  -4  14  14      327.68      375.56     49.79 o 
  -2  14  14      373.93      379.83     38.85 o 
   0  14  14        0.04       10.86      3.72 o 
   2  14  14      107.79       98.96     16.35 o 
   4  14  14       28.66       34.05     17.79 o 
   6  14  14      132.68      122.86     32.53 o 
  -7  15  14     2640.46     2795.13    105.12 o 
  -5  15  14      542.10      640.10     57.71 o 
  -3  15  14     3716.67     3940.84     97.35 o 
  -1  15  14     2062.11     2030.24     63.31 o 
   1  15  14     1210.07     1223.08     64.12 o 
   3  15  14       57.23       68.65     20.05 o 
   5  15  14      380.78      421.14     31.61 o 
  -6  16  14      307.93      288.42     43.35 o 
  -4  16  14      130.07      146.90     35.49 o 
  -2  16  14      100.43       94.40     29.02 o 
   0  16  14       21.08       13.30      8.05 o 
   2  16  14     2858.81     2570.37    103.86 o 
   4  16  14      500.35      448.64     27.59 o 
   6  16  14        4.48       -1.37     18.25 o 
  -5  17  14       62.23       39.56     33.92 o 
  -3  17  14     1812.17     2163.34     96.29 o 
  -1  17  14     1677.96     1808.88     71.01 o 
   1  17  14     1252.03     1175.46     56.83 o 
   3  17  14     1117.85     1050.87     67.19 o 
   5  17  14      834.20      826.07     49.34 o 
  -4  18  14        5.73        7.17     27.41 o 
  -2  18  14      503.52      531.48     50.70 o 
   0  18  14      503.52      600.71     49.46 o 
   2  18  14     1168.87     1045.24     31.43 o 
   4  18  14      247.05      207.45     23.23 o 
  -3  19  14      299.88      302.17     41.81 o 
  -1  19  14      106.47       89.90     30.09 o 
   1  19  14      592.95      571.02    104.42 o 
   3  19  14      201.78      144.91     38.13 o 
  -2  20  14      663.21      674.63     53.39 o 
   0  20  14     1225.74     1532.61     76.47 o 
   2  20  14     1025.11     1084.78     75.12 o 
  -9   1  15       24.15       43.43     16.25 o 
  -7   1  15      847.28      881.77     28.54 o 
  -5   1  15       68.54      110.31     11.37 o 
  -3   1  15     1548.56     1378.14     18.88 o 
  -1   1  15      469.53      404.60     12.02 o 
   1   1  15    30909.24    31678.65    400.57 o 
   3   1  15      827.11      721.52     14.82 o 
   5   1  15      977.68     1008.41     57.91 o 
   7   1  15      503.26      610.88     54.27 o 
   9   1  15     3179.14     3436.55    149.44 o 
 -10   2  15       99.41       98.15     24.72 o 
  -8   2  15      186.36      193.54     19.74 o 
  -6   2  15     3402.04     3228.29     50.60 o 
  -4   2  15       36.85      287.08    114.59 o 
  -2   2  15       43.67       94.94     10.91 o 
   0   2  15     2151.97     2249.83     30.35 o 
   2   2  15     1305.80     1417.46     53.95 o 
   4   2  15      446.72      405.91     31.70 o 
   6   2  15       38.97       21.39     27.18 o 
   8   2  15       36.01       26.03     28.65 o 
  -9   3  15      470.35      428.20     27.78 o 
  -7   3  15     5462.63     5191.01     78.10 o 
  -5   3  15        2.02       -4.93      7.41 o 
  -3   3  15     9646.22    10117.45    103.79 o 
  -1   3  15     3734.85     3489.28     40.97 o 
   1   3  15    11390.87    10072.36    150.16 o 
   3   3  15     4799.78     4829.08    132.77 o 
   5   3  15      124.02      134.21     10.84 o 
   7   3  15      314.66      321.42     30.06 o 
   9   3  15      616.81      715.01     90.41 o 
  -8   4  15      659.26      648.28     30.88 o 
  -6   4  15     6388.38     6261.67    130.64 o 
  -4   4  15      405.81      359.59     14.11 o 
  -2   4  15     5855.61     6045.27     47.65 o 
   0   4  15     6638.07     7118.74    103.09 o 
   2   4  15     6830.83     7234.03    120.77 o 
   4   4  15      914.75      766.81     32.47 o 
   6   4  15      480.51      458.61     18.45 o 
   8   4  15        7.24      -25.96     26.28 o 
  -9   5  15      100.90       87.95     18.26 o 
  -7   5  15     4393.19     4324.75     81.21 o 
  -5   5  15     1027.98      884.82     25.17 o 
  -3   5  15     4844.82     4632.20     60.27 o 
  -1   5  15     5732.85     6055.21    107.83 o 
   1   5  15    19513.69    21188.12    220.31 o 
   3   5  15    13179.07    12879.62    694.92 o 
   5   5  15      136.77      161.19     19.57 o 
   7   5  15      244.71      234.60     36.43 o 
   9   5  15      438.55      452.32     51.35 o 
  -8   6  15      727.38      735.91     28.54 o 
  -6   6  15      397.23      330.39     17.32 o 
  -4   6  15      259.45      239.45     19.86 o 
  -2   6  15     7946.47     7911.16    102.89 o 
   0   6  15     6494.31     6287.75     66.66 o 
   2   6  15     6763.63     6580.79    115.60 o 
   4   6  15      474.46      433.63     29.80 o 
   6   6  15     3254.09     3106.71    104.81 o 
   8   6  15        1.93       12.78     26.21 o 
  -9   7  15      124.43       90.34     18.94 o 
  -7   7  15     1922.59     1847.54     64.99 o 
  -5   7  15      305.42      292.09     14.74 o 
  -3   7  15      554.53      537.33     25.87 o 
  -1   7  15     5251.63     5394.10     88.91 o 
   1   7  15     1117.10      942.54     19.11 o 
   3   7  15      376.63      355.70     25.37 o 
   5   7  15      386.19      394.25     28.10 o 
   7   7  15      346.55      364.47     33.41 o 
   9   7  15      770.80      789.65     58.47 o 
  -8   8  15     1136.30     1162.43     50.41 o 
  -6   8  15      397.82      346.56     22.92 o 
  -4   8  15       44.06       70.43     18.28 o 
  -2   8  15     1934.33     1803.91     47.17 o 
   0   8  15     5014.25     4575.52     93.33 o 
   2   8  15    10590.59    10112.93    259.62 o 
   4   8  15       30.31       32.97     17.66 o 
   6   8  15     1560.75     1564.34     74.00 o 
   8   8  15      391.86      466.01     88.79 o 
  -9   9  15      286.06      249.93     45.65 o 
  -7   9  15      905.71      877.51     35.28 o 
  -5   9  15        7.56        5.73      7.33 o 
  -3   9  15       59.27       20.57     14.54 o 
  -1   9  15       38.99       60.64     19.23 o 
   1   9  15     2468.79     2166.86     46.02 o 
   3   9  15      124.86      103.88     21.33 o 
   5   9  15        4.56       -2.00     14.85 o 
   7   9  15        7.63        0.83     22.19 o 
  -8  10  15     1002.66     1002.93     60.05 o 
  -6  10  15     2592.76     2360.56     87.78 o 
  -4  10  15       33.34       27.48     17.74 o 
  -2  10  15     2759.32     2666.19     77.45 o 
   0  10  15     3010.21     2744.65    155.43 o 
   2  10  15     7316.05     6523.00    146.29 o 
   4  10  15      235.48      255.05     24.37 o 
   6  10  15      616.48      622.49     39.20 o 
   8  10  15     1437.24     1606.75     86.01 o 
  -7  11  15      556.31      580.79     42.83 o 
  -5  11  15        3.98       -5.12     20.14 o 
  -3  11  15      478.61      392.69     32.30 o 
  -1  11  15     1020.79      982.31     48.48 o 
   1  11  15     4331.06     4180.88    151.15 o 
   3  11  15      260.71      255.38     18.30 o 
   5  11  15       47.24       20.03     19.07 o 
   7  11  15       13.43       19.33     22.05 o 
  -8  12  15      406.34      478.50     50.70 o 
  -6  12  15     1193.43     1135.52     49.15 o 
  -4  12  15     2065.22     2380.65     70.73 o 
  -2  12  15       45.85       78.43     25.66 o 
   0  12  15     5751.74     5487.82    266.12 o 
   2  12  15     7266.50     6742.55    164.35 o 
   4  12  15      866.76      967.94     34.79 o 
   6  12  15      922.48      919.52     43.64 o 
  -7  13  15      149.42      108.55     32.46 o 
  -5  13  15        5.09       11.66     26.40 o 
  -3  13  15     2189.62     2034.24     75.86 o 
  -1  13  15      395.04      432.47     33.08 o 
   1  13  15     2525.33     2431.78    119.93 o 
   3  13  15      807.25      725.88     28.01 o 
   5  13  15       68.61       32.07     20.35 o 
   7  13  15       18.56       15.15     25.94 o 
  -6  14  15      541.67      637.51     49.03 o 
  -4  14  15     1835.86     1845.33     74.81 o 
  -2  14  15     1069.82     1073.80     48.46 o 
   0  14  15     7845.60     7263.99    376.00 o 
   2  14  15     7927.37     6878.96    259.92 o 
   4  14  15       24.15       26.11     17.72 o 
   6  14  15       13.24       -8.79     22.99 o 
  -5  15  15      329.43      385.76     48.04 o 
  -3  15  15       37.78       25.30     26.44 o 
  -1  15  15       59.25       54.53     30.91 o 
   1  15  15       13.02       18.31      8.75 o 
   3  15  15      408.67      322.02     13.80 o 
   5  15  15      211.38      153.13     25.34 o 
  -6  16  15      970.21     1057.00     64.25 o 
  -4  16  15       84.18       94.40     38.78 o 
  -2  16  15     2255.29     2427.08     84.63 o 
   0  16  15     4152.91     4435.46    111.19 o 
   2  16  15     4088.65     3802.62    124.07 o 
   4  16  15       67.10       61.30     17.71 o 
  -5  17  15       87.10       81.83     38.34 o 
  -3  17  15       15.21       25.60     27.17 o 
  -1  17  15       15.99       10.48     21.09 o 
   1  17  15      244.09      148.15     25.33 o 
   3  17  15       71.06       79.18     19.62 o 
   5  17  15       26.46       22.66     26.77 o 
  -4  18  15       12.06       -7.94     29.58 o 
  -2  18  15       23.17       46.38     30.46 o 
   0  18  15     4435.98     5088.92    121.64 o 
   2  18  15     3819.45     3337.95    336.23 o 
   4  18  15        3.99      -10.88     18.22 o 
  -3  19  15      106.46      136.19     36.97 o 
  -1  19  15      389.06      417.68     48.43 o 
   1  19  15      207.29      162.78     24.99 o 
   3  19  15      145.72      105.13     88.53 o 
  -2  20  15      175.45      147.18     43.40 o 
   0  20  15      762.29      688.71     64.38 o 
   2  20  15     2244.02     2491.26    179.59 o 
  -8   0  16       98.57      142.74     24.48 o 
  -6   0  16     3427.49     3319.37    116.77 o 
  -4   0  16    22840.80    20728.91    300.96 o 
  -2   0  16    27212.93    27394.42    460.17 o 
   0   0  16     3241.14     2763.65     33.78 o 
   2   0  16     5821.81     5885.49     88.76 o 
   4   0  16     8080.19     8433.80    292.31 o 
   6   0  16     1499.75     1621.76    101.28 o 
   8   0  16     2870.60     2913.91    266.32 o 
  -9   1  16        1.01      -15.73     15.73 o 
  -7   1  16      574.66      536.30     25.74 o 
  -5   1  16      709.24      670.59     19.36 o 
  -3   1  16      154.31      195.74      9.68 o 
  -1   1  16     6297.40     6981.62     65.78 o 
   1   1  16     5890.11     7025.69     98.72 o 
   3   1  16     1250.89     1416.93     22.02 o 
   5   1  16      129.10      140.37     27.72 o 
   7   1  16      157.56      177.67     40.06 o 
   9   1  16      124.99       45.43     44.73 o 
  -8   2  16      915.81      903.21     33.09 o 
  -6   2  16     2249.95     2251.07     45.92 o 
  -4   2  16    25824.06    25825.08    281.39 o 
  -2   2  16    10692.06    10534.01    101.71 o 
   0   2  16     7257.77     6888.28     67.86 o 
   2   2  16       67.26       85.85      8.89 o 
   4   2  16     9929.01     9888.62    252.18 o 
   6   2  16     3658.71     3889.05    112.10 o 
   8   2  16       81.44       81.00     21.56 o 
  -9   3  16      222.14      141.59     23.63 o 
  -7   3  16     5356.69     5206.62     85.99 o 
  -5   3  16      348.00      347.06     15.19 o 
  -3   3  16      863.78      941.90     26.35 o 
  -1   3  16     1511.84     1865.45     31.95 o 
   1   3  16     3711.39     3661.32     43.19 o 
   3   3  16     2137.57     2216.85     46.32 o 
   5   3  16       36.78       36.73      5.18 o 
   7   3  16       20.74        6.52     10.65 o 
   9   3  16      214.52      174.37     52.48 o 
  -8   4  16      239.06      231.39     22.68 o 
  -6   4  16     2666.09     2407.07     41.22 o 
  -4   4  16    32539.39    31802.47    334.60 o 
  -2   4  16     6345.41     6492.73     53.92 o 
   0   4  16      516.51      423.94     14.81 o 
   2   4  16     1435.04     1509.99     30.82 o 
   4   4  16     9070.56     9393.75    227.33 o 
   6   4  16     2678.51     2523.15     87.32 o 
   8   4  16       76.61      110.09     50.79 o 
  -9   5  16       19.49        9.49     13.44 o 
  -7   5  16      383.66      315.25     21.90 o 
  -5   5  16     6550.80     6572.59    116.23 o 
  -3   5  16    11186.49    11535.79    101.01 o 
  -1   5  16      524.97      563.81     12.82 o 
   1   5  16     4928.82     4750.68     58.71 o 
   3   5  16     2707.11     2802.80     66.72 o 
   5   5  16      834.17      857.01     32.08 o 
   7   5  16        7.08       15.49     18.89 o 
   9   5  16       16.59       11.23     44.58 o 
  -8   6  16      435.09      491.50     23.08 o 
  -6   6  16     1043.28     1059.30     38.98 o 
  -4   6  16     8533.26     7999.30    127.62 o 
  -2   6  16      663.18      683.91     21.19 o 
   0   6  16      356.05      347.42      8.54 o 
   2   6  16        2.25       22.73     13.25 o 
   4   6  16    14028.19    13929.81    483.20 o 
   6   6  16     2640.80     2715.10     70.39 o 
   8   6  16      160.77      148.41     36.12 o 
  -9   7  16      364.77      327.29     23.62 o 
  -7   7  16       16.31       11.43      9.50 o 
  -5   7  16     1058.36      934.34     33.07 o 
  -3   7  16     6588.42     6595.38    105.22 o 
  -1   7  16     2981.48     3003.24     56.43 o 
   1   7  16      426.29      370.39     14.42 o 
   3   7  16     1398.29     1558.41     39.31 o 
   5   7  16     6464.46     6453.18    248.61 o 
   7   7  16     1075.73     1050.39     64.52 o 
  -8   8  16      686.48      742.11     36.94 o 
  -6   8  16      301.05      303.86     15.16 o 
  -4   8  16     7530.76     7897.32    148.17 o 
  -2   8  16     8562.30     8700.92    137.36 o 
   0   8  16      221.38      208.56      9.10 o 
   2   8  16      137.79      141.82     17.66 o 
   4   8  16      212.34      196.73     18.61 o 
   6   8  16      881.94      906.94     80.71 o 
   8   8  16      331.04      337.39     37.69 o 
  -7   9  16      500.29      530.09     22.29 o 
  -5   9  16     5516.02     5645.46     97.21 o 
  -3   9  16     9253.90     9833.87    149.70 o 
  -1   9  16     2403.30     2476.03     69.01 o 
   1   9  16      441.70      434.81     27.63 o 
   3   9  16        7.33       35.04     12.47 o 
   5   9  16     1973.34     2007.52     71.36 o 
   7   9  16       11.52        5.08     22.32 o 
  -8  10  16      121.07       94.24     39.53 o 
  -6  10  16       21.51       19.45      6.31 o 
  -4  10  16      474.38      427.44     31.11 o 
  -2  10  16      806.67      923.79     50.83 o 
   0  10  16      185.59      191.46      8.78 o 
   2  10  16      120.60      119.76     16.26 o 
   4  10  16      750.41      722.73     34.76 o 
   6  10  16     1057.43     1061.73     53.72 o 
   8  10  16       18.19        5.47     25.93 o 
  -7  11  16     1040.87     1069.54     51.91 o 
  -5  11  16     2285.15     2512.75     68.24 o 
  -3  11  16     2522.42     2593.37     67.10 o 
  -1  11  16      362.22      457.29     31.94 o 
   1  11  16      393.02      442.32     21.87 o 
   3  11  16      519.47      545.46     36.44 o 
   5  11  16     3387.05     3428.05    115.67 o 
   7  11  16        1.60       13.09     24.91 o 
  -8  12  16       17.99       37.48     37.64 o 
  -6  12  16      815.27      916.56     49.00 o 
  -4  12  16     4518.24     4515.79    113.81 o 
  -2  12  16      294.50      238.58     28.58 o 
   0  12  16     1552.85     1489.36     51.83 o 
   2  12  16        1.72       -0.75     15.37 o 
   4  12  16     1551.74     1472.34     75.71 o 
   6  12  16     1163.17     1165.19     67.66 o 
  -7  13  16      169.62      241.87     35.53 o 
  -5  13  16     7797.17     8115.85    170.66 o 
  -3  13  16    10746.74    11153.53    236.71 o 
  -1  13  16      267.61      201.47     28.48 o 
   1  13  16     1667.06     1598.00     50.66 o 
   3  13  16     3737.36     3566.75    175.31 o 
   5  13  16     3451.48     3448.89    164.98 o 
   7  13  16       26.29       36.85     25.72 o 
  -6  14  16      114.23      109.77     36.19 o 
  -4  14  16      398.00      477.84     41.51 o 
  -2  14  16       12.62       47.20     24.11 o 
   0  14  16      580.46      492.80     44.69 o 
   2  14  16        0.23       -3.95     12.33 o 
   4  14  16      947.65      917.53     88.28 o 
   6  14  16       49.21       49.34     22.36 o 
  -5  15  16     3484.58     3590.92    103.02 o 
  -3  15  16     8232.35     8867.87    178.70 o 
  -1  15  16      239.66      254.21     32.42 o 
   1  15  16     2767.63     2494.22    131.22 o 
   3  15  16      668.41      662.90     43.57 o 
   5  15  16      721.49      854.04     41.44 o 
  -6  16  16       10.34       53.25     32.66 o 
  -4  16  16       54.01      109.76     36.65 o 
  -2  16  16       74.50       93.80     29.13 o 
   0  16  16      149.08      189.56     32.36 o 
   2  16  16      497.47      433.56     20.78 o 
   4  16  16      100.16       73.92     18.02 o 
  -5  17  16     1619.95     1814.20     87.24 o 
  -3  17  16     5409.85     5898.92    141.32 o 
  -1  17  16        6.40       11.54     22.51 o 
   1  17  16       12.09       -3.93     29.72 o 
   3  17  16     2601.83     2259.11    162.19 o 
   5  17  16     2201.74     2243.46     88.97 o 
  -4  18  16      411.53      410.14     47.16 o 
  -2  18  16       24.95       14.46     24.12 o 
   0  18  16       50.16       92.10     35.87 o 
   2  18  16        4.49        8.42     44.87 o 
   4  18  16      119.92      103.43     26.42 o 
  -3  19  16     2564.20     2909.10    111.62 o 
  -1  19  16      123.45       81.52     42.10 o 
   1  19  16      104.27       86.17     21.04 o 
   3  19  16     1245.62     1216.86    173.22 o 
   0  20  16       21.13       16.16     26.69 o 
  -9   1  17     3054.80     3129.65     61.83 o 
  -7   1  17     2431.36     2522.92     45.01 o 
  -5   1  17      178.09      164.06     14.29 o 
  -3   1  17        9.79       21.15      6.45 o 
  -1   1  17    11868.67    11613.52     91.50 o 
   1   1  17     6852.29     6370.46     91.64 o 
   3   1  17     1349.98     1268.80     18.54 o 
   5   1  17      156.86      210.40     49.08 o 
   7   1  17      913.20     1017.76     81.20 o 
   9   1  17      157.78      122.35     50.43 o 
  -8   2  17       46.32       45.84     17.26 o 
  -6   2  17      309.65      315.74     17.01 o 
  -4   2  17      350.39      379.71     22.27 o 
  -2   2  17     1219.94     1335.90     42.50 o 
   0   2  17     1684.39     2128.99     33.53 o 
   2   2  17     9083.51     9190.63     87.65 o 
   4   2  17      193.61      173.89     11.32 o 
   6   2  17      209.96      172.32     36.05 o 
   8   2  17      478.31      550.37     62.13 o 
  -9   3  17     3306.69     3316.36     66.93 o 
  -7   3  17     2664.75     2484.96     49.08 o 
  -5   3  17       28.77       10.42     10.79 o 
  -3   3  17     1598.56     1692.69     20.90 o 
  -1   3  17    27256.82    27666.14    282.28 o 
   1   3  17     2270.81     2000.80     40.35 o 
   3   3  17     5217.14     5297.09    119.25 o 
   5   3  17      877.06      755.42      9.49 o 
   7   3  17     1281.38     1144.51    119.07 o 
   9   3  17      118.10      124.27     60.48 o 
  -8   4  17       69.16       58.49     14.64 o 
  -6   4  17     5097.51     4961.00     75.51 o 
  -4   4  17     2313.13     2199.95     35.39 o 
  -2   4  17     1013.21      951.91     14.15 o 
   0   4  17     5154.27     5247.37     68.69 o 
   2   4  17     9373.96     9615.41    147.24 o 
   4   4  17     1631.79     1641.19     76.09 o 
   6   4  17      153.99      121.00     47.80 o 
   8   4  17       31.58       31.62     34.12 o 
  -9   5  17     1160.05     1183.68     40.61 o 
  -7   5  17     3568.28     3495.49     70.26 o 
  -5   5  17      137.97      111.32      9.28 o 
  -3   5  17     3497.77     3351.02     34.28 o 
  -1   5  17     9374.79     9453.03    154.70 o 
   1   5  17     2379.83     2280.80     27.40 o 
   3   5  17     7704.24     7737.77    161.84 o 
   5   5  17     1181.97     1136.12     63.02 o 
   7   5  17     1086.65     1071.63     66.95 o 
   9   5  17      281.06      159.68     62.33 o 
  -8   6  17        3.88        8.11     11.07 o 
  -6   6  17        3.37      -10.19     10.19 o 
  -4   6  17     2247.71     2288.12     36.62 o 
  -2   6  17     8693.97     8188.88     91.17 o 
   0   6  17      121.27      129.95      6.32 o 
   2   6  17     4125.93     4033.95     62.78 o 
   4   6  17      608.40      543.15     79.80 o 
   6   6  17      571.86      543.63     40.41 o 
   8   6  17      688.79      673.94     46.39 o 
  -9   7  17     1803.12     1799.28     75.34 o 
  -7   7  17      929.64      908.85     29.11 o 
  -5   7  17     2405.88     2272.75     52.17 o 
  -3   7  17      275.92      242.82     22.57 o 
  -1   7  17     9947.16    10023.61    329.78 o 
   1   7  17     3282.77     3191.23     47.78 o 
   3   7  17     1994.95     1904.12     68.93 o 
   5   7  17     1752.50     1610.77     52.92 o 
   7   7  17      548.74      618.83     44.11 o 
  -8   8  17      513.44      484.70     25.19 o 
  -6   8  17      161.22      164.07     19.32 o 
  -4   8  17       82.20       78.13     20.42 o 
  -2   8  17    11558.90    11650.30    213.76 o 
   0   8  17     2560.82     2467.74     44.22 o 
   2   8  17      194.70      239.75     17.56 o 
   4   8  17     1082.62      999.73     31.14 o 
   6   8  17       56.04       47.92     24.70 o 
   8   8  17      344.24      406.93     46.97 o 
  -7   9  17      791.33      700.48     24.87 o 
  -5   9  17      525.32      555.50     33.82 o 
  -3   9  17     3643.67     3899.76     82.28 o 
  -1   9  17      216.38      246.76     27.04 o 
   1   9  17      413.72      461.13     14.23 o 
   3   9  17      369.70      355.76     22.04 o 
   5   9  17     1213.54     1203.58     46.64 o 
   7   9  17       40.22       69.69     25.89 o 
  -8  10  17     2070.57     2358.50     88.95 o 
  -6  10  17      259.16      186.82     18.49 o 
  -4  10  17     1685.73     1682.65     51.76 o 
  -2  10  17     1585.05     1593.23     49.36 o 
   0  10  17       26.29       33.47      9.72 o 
   2  10  17       33.96       44.73     18.89 o 
   4  10  17      639.32      634.15     28.62 o 
   6  10  17       90.15       87.89     22.47 o 
   8  10  17      348.38      377.45     43.43 o 
  -7  11  17       69.41       32.72     28.13 o 
  -5  11  17        4.17       -9.27     20.47 o 
  -3  11  17      140.56      209.94     28.39 o 
  -1  11  17      462.39      532.36     34.83 o 
   1  11  17        7.59       10.35      8.04 o 
   3  11  17     1120.73     1037.68     65.76 o 
   5  11  17      737.33      710.16     35.37 o 
   7  11  17       13.21       37.90     23.99 o 
  -6  12  17       41.24       22.47     21.91 o 
  -4  12  17       77.23       40.98     23.79 o 
  -2  12  17     3659.37     3996.24     98.86 o 
   0  12  17     7397.63     8175.35    146.72 o 
   2  12  17      104.37       71.80     13.08 o 
   4  12  17      908.38      860.73     51.76 o 
   6  12  17      101.09      130.07     32.04 o 
  -7  13  17        2.07        5.24     27.35 o 
  -5  13  17      170.44      152.20     34.04 o 
  -3  13  17       37.26       -6.24     23.14 o 
  -1  13  17     4718.97     4829.13    132.74 o 
   1  13  17      655.08      573.72     32.18 o 
   3  13  17     1369.68     1245.43     58.48 o 
   5  13  17      799.78      778.99     65.88 o 
   7  13  17       25.58        2.50     25.44 o 
  -6  14  17       79.24      117.06     34.36 o 
  -4  14  17      114.10       90.53     28.68 o 
  -2  14  17     6411.77     6454.95    144.80 o 
   0  14  17    11031.80    11764.64    230.88 o 
   2  14  17      187.65      150.91     16.75 o 
   4  14  17      391.98      474.25     27.26 o 
   6  14  17      336.48      280.78     31.67 o 
  -5  15  17       48.19       47.88     30.09 o 
  -3  15  17       10.82       42.29     35.36 o 
  -1  15  17       15.49        0.91     21.30 o 
   1  15  17       55.14       51.29      9.10 o 
   3  15  17      253.24      221.32     19.08 o 
   5  15  17     1535.80     1586.47     68.62 o 
  -6  16  17      145.86      193.66     51.97 o 
  -4  16  17       43.66       72.32     35.38 o 
  -2  16  17     2226.98     2426.73     78.82 o 
   0  16  17     3976.23     4550.62    108.76 o 
   2  16  17        1.73       11.52      9.62 o 
   4  16  17      213.25      192.46     27.16 o 
  -5  17  17        9.95       21.97     37.68 o 
  -3  17  17       26.62       22.57     27.55 o 
  -1  17  17       45.92       43.00     26.78 o 
   1  17  17      155.85      169.65     36.38 o 
   3  17  17        0.86       -1.41     11.80 o 
  -4  18  17       20.20      -16.32     47.32 o 
  -2  18  17     2663.02     3051.03     96.71 o 
   0  18  17     1950.46     2253.55     90.81 o 
   2  18  17       10.59       11.34     29.60 o 
  -3  19  17      402.95      475.66     51.35 o 
  -1  19  17       39.09       32.57     31.36 o 
   1  19  17       37.40       31.28     46.84 o 
  -8   0  18       24.46       28.47     19.23 o 
  -6   0  18     3657.15     3470.40     64.72 o 
  -4   0  18       40.49       56.44     14.27 o 
  -2   0  18     3317.82     3266.11     39.83 o 
   0   0  18     6632.53     7009.86     86.60 o 
   2   0  18     2116.95     1984.55     35.67 o 
   4   0  18      340.99      307.31     15.31 o 
   6   0  18     4313.27     4591.24    258.14 o 
   8   0  18     1054.97     1093.92    112.35 o 
  -9   1  18       12.08       -9.05     16.28 o 
  -7   1  18       35.26       15.95     11.71 o 
  -5   1  18      397.56      363.36     15.29 o 
  -3   1  18      919.72      846.74     27.49 o 
  -1   1  18      768.70      716.57     11.86 o 
   1   1  18      253.16      258.93     13.06 o 
   3   1  18     1358.47     1471.94     40.35 o 
   5   1  18       64.29       90.77     26.21 o 
   7   1  18      113.84      112.79     37.84 o 
   9   1  18       33.50       84.35     47.67 o 
  -8   2  18      626.48      608.84     25.14 o 
  -6   2  18     7378.64     6944.44     85.45 o 
  -4   2  18       32.40       53.28      9.17 o 
  -2   2  18    19062.14    18958.06    184.34 o 
   0   2  18     4698.43     4275.81     57.50 o 
   2   2  18     5605.79     5555.41     52.51 o 
   4   2  18       89.27      125.26     14.38 o 
   6   2  18     3478.04     3315.66    119.95 o 
   8   2  18      301.96      363.45     67.86 o 
  -9   3  18        5.93      -14.11     16.07 o 
  -7   3  18     1754.97     1554.42     34.36 o 
  -5   3  18     3855.16     3554.65     45.17 o 
  -3   3  18     4303.15     4191.46     39.45 o 
  -1   3  18     5879.37     5977.69    105.29 o 
   1   3  18      345.12      438.96     18.22 o 
   3   3  18      538.89      524.72     22.62 o 
   5   3  18        5.63        5.93      5.06 o 
   7   3  18      275.49      285.15     46.20 o 
   9   3  18      102.67      172.58     66.14 o 
  -8   4  18        1.10       -5.78     11.24 o 
  -6   4  18     4197.53     3838.56     50.46 o 
  -4   4  18     1087.92     1011.84     19.41 o 
  -2   4  18    22307.34    22324.69    211.00 o 
   0   4  18      520.73      447.70     15.76 o 
   2   4  18    10703.90    10408.86    164.93 o 
   4   4  18      751.44      846.56     35.68 o 
   6   4  18     2065.35     2124.09     69.34 o 
   8   4  18      999.98     1092.33     79.03 o 
  -9   5  18        3.79        4.08     15.14 o 
  -7   5  18      570.01      528.78     23.49 o 
  -5   5  18       27.79       35.62      8.05 o 
  -3   5  18      191.47      200.79     13.23 o 
  -1   5  18     3225.89     3153.11     39.55 o 
   1   5  18      963.79      808.43     32.71 o 
   3   5  18     1329.28     1304.09     72.29 o 
   5   5  18      106.36      116.77     25.09 o 
   7   5  18      837.41      795.55     72.80 o 
  -8   6  18        0.74        6.93     11.30 o 
  -6   6  18     9000.93     8964.26    212.66 o 
  -4   6  18     4249.40     4122.72     80.04 o 
  -2   6  18     8449.05     8220.46    125.03 o 
   0   6  18      198.31      200.47      7.39 o 
   2   6  18     5168.06     5108.00    192.46 o 
   4   6  18      602.13      799.62    102.45 o 
   6   6  18     2284.72     2288.49     74.16 o 
   8   6  18     1246.52     1390.54     71.80 o 
  -9   7  18       13.90       20.16     23.44 o 
  -7   7  18     1124.67     1043.37     33.88 o 
  -5   7  18     3626.52     3285.54     63.44 o 
  -3   7  18      859.76      837.67     36.97 o 
  -1   7  18       30.40       22.77      4.99 o 
   1   7  18      121.78       84.35      7.28 o 
   3   7  18     1165.70     1137.75     53.60 o 
   5   7  18       58.22       63.73     18.23 o 
   7   7  18     1936.38     1974.02     64.37 o 
  -8   8  18        1.70        7.21     12.85 o 
  -6   8  18     5442.35     5132.89    178.38 o 
  -4   8  18      198.62      205.11     27.59 o 
  -2   8  18    17701.12    18345.36    295.45 o 
   0   8  18    10637.67    10585.80    224.58 o 
   2   8  18       77.73       76.23     18.64 o 
   4   8  18       27.52       67.42     15.71 o 
   6   8  18     1242.11     1115.38     69.33 o 
   8   8  18     1078.22     1134.35     61.72 o 
  -7   9  18     1067.80     1011.53     57.42 o 
  -5   9  18     6108.74     6417.87    150.05 o 
  -3   9  18     1569.78     1729.54     52.91 o 
  -1   9  18     2195.35     2188.31     61.49 o 
   1   9  18     1894.59     1753.62     45.82 o 
   3   9  18     2512.86     2481.72    133.52 o 
   5   9  18      113.19      124.83     20.50 o 
   7   9  18     1586.95     1745.03     72.09 o 
  -8  10  18       10.22       19.00     23.87 o 
  -6  10  18     1588.39     1548.43     56.63 o 
  -4  10  18      477.78      454.03     32.86 o 
  -2  10  18      192.13      233.96     26.77 o 
   0  10  18      301.01      282.59     23.22 o 
   2  10  18       47.91       52.68     18.22 o 
   4  10  18       26.96       38.01     15.66 o 
   6  10  18      575.18      630.27     42.68 o 
  -7  11  18      537.29      568.26     47.31 o 
  -5  11  18     6950.31     7092.79    128.61 o 
  -3  11  18      613.49      575.44     37.66 o 
  -1  11  18     6146.19     6292.91    145.01 o 
   1  11  18      117.71      102.12      7.32 o 
   3  11  18      467.18      509.66     33.48 o 
   5  11  18      193.01      195.37     24.29 o 
   7  11  18     1888.51     1991.55     66.99 o 
  -6  12  18      205.93      169.65     30.02 o 
  -4  12  18      286.26      227.67     36.29 o 
  -2  12  18      696.07      708.62     42.60 o 
   0  12  18        6.97      -20.42     20.42 o 
   2  12  18      881.30      842.80     37.91 o 
   4  12  18      116.11      116.83     26.12 o 
   6  12  18      333.24      260.74     32.70 o 
  -7  13  18      991.54      977.77     67.49 o 
  -5  13  18     2204.25     2341.14     78.25 o 
  -3  13  18      333.04      306.93     35.36 o 
  -1  13  18    10256.50    10850.58    214.34 o 
   1  13  18       40.56       28.30     12.23 o 
   3  13  18     1815.57     1769.80     86.97 o 
   5  13  18      457.04      413.14     43.81 o 
  -6  14  18       20.28       28.44     28.98 o 
  -4  14  18       81.34       90.60     29.64 o 
  -2  14  18      200.27      208.40     37.24 o 
   0  14  18      184.11      244.43     37.51 o 
   2  14  18        5.89        7.96     15.04 o 
   4  14  18        8.35       35.86     29.09 o 
   6  14  18        0.04        5.62     21.69 o 
  -5  15  18     2374.63     2500.86     89.18 o 
  -3  15  18       26.34       28.21     28.29 o 
  -1  15  18     4015.65     4380.32    105.91 o 
   1  15  18       16.19       10.38      8.01 o 
   3  15  18     3007.07     2640.50    182.79 o 
   5  15  18        1.08       -5.22     21.95 o 
  -4  16  18        2.88       38.14     28.86 o 
  -2  16  18       92.63       87.00     30.03 o 
   0  16  18      124.64      137.53     31.48 o 
   2  16  18      267.72      272.06     24.96 o 
   4  16  18      395.41      325.09     29.05 o 
  -5  17  18      486.61      495.17     52.84 o 
  -3  17  18       32.83       30.12     30.47 o 
  -1  17  18     1886.11     1998.90     98.86 o 
   1  17  18      723.85      782.19     56.31 o 
   3  17  18     1195.77     1106.99     78.97 o 
  -4  18  18       27.37       40.79     35.81 o 
  -2  18  18      323.76      378.06     52.71 o 
   0  18  18        6.40       -0.21     26.32 o 
   2  18  18      767.16      865.02     84.66 o 
  -1  19  18      549.32      518.31     50.01 o 
   1  19  18       28.01       -1.23     27.45 o 
  -9   1  19      116.39       93.43     25.71 o 
  -7   1  19     1771.72     1832.57     36.11 o 
  -5   1  19      403.32      376.43     15.47 o 
  -3   1  19     1956.14     1815.78     26.03 o 
  -1   1  19     2929.33     2704.79     28.76 o 
   1   1  19     6539.65     6449.01     69.17 o 
   3   1  19    17269.79    17093.80    184.67 o 
   5   1  19        2.67       -0.05      6.76 o 
   7   1  19      214.50      169.18     40.95 o 
  -8   2  19       43.59       22.02     14.67 o 
  -6   2  19        4.20       -5.72      9.93 o 
  -4   2  19     5442.10     5372.22     56.20 o 
  -2   2  19       43.37       31.88     11.02 o 
   0   2  19      379.66      388.77     28.63 o 
   2   2  19      191.85      173.88     12.81 o 
   4   2  19      207.40      191.00     15.86 o 
   6   2  19      100.06        1.47     34.28 o 
   8   2  19       67.75       74.34     57.50 o 
  -9   3  19       71.19       47.50     17.38 o 
  -7   3  19     4546.17     4309.43     64.94 o 
  -5   3  19     3485.34     3286.40     41.80 o 
  -3   3  19     1517.85     1527.51     26.23 o 
  -1   3  19     1425.45     1410.73     28.03 o 
   1   3  19     8540.09     7813.45    110.25 o 
   3   3  19     6120.48     5738.52    154.35 o 
   5   3  19        6.56       -2.64     22.74 o 
   7   3  19      520.41      508.56     53.41 o 
  -8   4  19      303.04      332.59     19.83 o 
  -6   4  19      611.49      646.71     21.70 o 
  -4   4  19      879.97      955.37     19.69 o 
  -2   4  19     1213.70     1209.71     50.88 o 
   0   4  19      154.32      148.81      7.78 o 
   2   4  19     6958.34     6880.40    116.47 o 
   4   4  19      109.33      106.34     21.16 o 
   6   4  19      776.96      650.64     45.60 o 
   8   4  19      103.18       68.99     43.85 o 
  -9   5  19       56.63       40.38     17.01 o 
  -7   5  19      926.27      919.71     25.57 o 
  -5   5  19     4332.68     4248.66     49.40 o 
  -3   5  19     3604.13     3427.16     42.24 o 
  -1   5  19      278.82      247.36      7.80 o 
   1   5  19    10217.60     9863.73    230.39 o 
   3   5  19     8801.34     8739.78    207.13 o 
   5   5  19      338.85      281.88     30.09 o 
   7   5  19      342.96      370.33     46.66 o 
  -8   6  19      247.13      204.85     19.46 o 
  -6   6  19      948.10      899.10     28.62 o 
  -4   6  19       11.45       -1.42     11.60 o 
  -2   6  19       88.01       77.05      8.89 o 
   0   6  19     1012.25      940.52     16.70 o 
   2   6  19     9640.43     9430.46    222.75 o 
   4   6  19        4.07      -18.14     18.14 o 
   6   6  19      816.51      724.28     56.23 o 
   8   6  19        3.19       27.57     34.22 o 
  -7   7  19     2016.06     1849.99     95.84 o 
  -5   7  19      995.81      971.89     24.21 o 
  -3   7  19     2923.33     2981.75     53.43 o 
  -1   7  19       75.26       82.07      4.68 o 
   1   7  19    10102.11    10273.42    131.92 o 
   3   7  19     2543.39     2411.71    126.55 o 
   5   7  19        1.08      -16.39     19.99 o 
   7   7  19      222.02      223.71     39.18 o 
  -8   8  19       34.63       31.76     27.17 o 
  -6   8  19     2888.93     2699.77    107.19 o 
  -4   8  19      400.65      373.32     23.64 o 
  -2   8  19      247.29      251.87     20.50 o 
   0   8  19     2083.00     2062.31     57.18 o 
   2   8  19    12717.09    12513.35    326.05 o 
   4   8  19      532.63      535.48     34.77 o 
   6   8  19      343.44      353.65     34.04 o 
   8   8  19        0.43      -14.82     29.28 o 
  -7   9  19     2421.05     2592.77     81.19 o 
  -5   9  19      441.91      447.87     35.63 o 
  -3   9  19      109.69       74.39     23.46 o 
  -1   9  19      115.37      118.10     14.86 o 
   1   9  19      682.50      663.65     54.69 o 
   3   9  19     1576.33     1495.68     62.41 o 
   5   9  19       47.22       27.82     16.73 o 
   7   9  19       23.49       48.53     27.61 o 
  -8  10  19      171.54      162.62     41.36 o 
  -6  10  19     3499.55     3561.33     92.18 o 
  -4  10  19       20.75       28.42     20.08 o 
  -2  10  19     2575.33     2722.40     67.16 o 
   0  10  19     7484.66     6525.63    230.35 o 
   2  10  19     6753.56     6485.27    100.58 o 
   4  10  19      432.60      427.73     29.57 o 
   6  10  19      710.37      743.19     39.35 o 
  -7  11  19      328.74      344.78     39.59 o 
  -5  11  19      166.91      176.55     30.99 o 
  -3  11  19      349.62      284.09     33.35 o 
  -1  11  19     2087.19     2278.85     64.06 o 
   1  11  19     1920.97     1816.10     59.94 o 
   3  11  19     1137.46     1132.96     53.05 o 
   5  11  19        5.95       -6.02     16.98 o 
   7  11  19        2.11       -3.74     21.67 o 
  -6  12  19     1324.33     1378.82     57.20 o 
  -4  12  19       98.00       62.48     35.54 o 
  -2  12  19     6378.86     6827.02    149.50 o 
   0  12  19     4386.61     4422.16    105.46 o 
   2  12  19     9413.74     9282.91    239.10 o 
   4  12  19      339.83      351.10     28.79 o 
   6  12  19     1579.72     1673.43     65.82 o 
  -7  13  19      268.08      295.89     47.92 o 
  -5  13  19        9.83        6.92     25.79 o 
  -3  13  19        0.56      -15.10     23.51 o 
  -1  13  19      145.36       80.94     35.79 o 
   1  13  19     1088.49     1049.75     61.05 o 
   3  13  19      736.98      738.12     26.67 o 
   5  13  19        0.05        5.96     16.57 o 
  -6  14  19     1446.16     1476.48     96.07 o 
  -4  14  19      124.07       92.91     30.53 o 
  -2  14  19     2841.01     3003.15     86.61 o 
   0  14  19     1364.96     1401.05     63.89 o 
   2  14  19     9602.12     9026.49    514.97 o 
   4  14  19      507.43      517.85     69.10 o 
   6  14  19      119.45      195.73     29.24 o 
  -5  15  19      432.40      489.66     56.98 o 
  -3  15  19      637.29      720.68     58.08 o 
  -1  15  19       83.20      106.22     34.09 o 
   1  15  19        2.25       -7.99     21.97 o 
   3  15  19       22.14       13.20     13.99 o 
   5  15  19        0.27        2.54     16.09 o 
  -4  16  19      239.92      282.05     47.43 o 
  -2  16  19      179.18      113.93     44.31 o 
   0  16  19       21.67       24.07     26.46 o 
   2  16  19     5618.24     6158.21    201.56 o 
   4  16  19      212.31      178.13     25.46 o 
  -3  17  19      177.42      181.35     43.70 o 
  -1  17  19       89.74       80.24     41.76 o 
   1  17  19      149.94      180.03     45.53 o 
   3  17  19        4.00       -7.15     40.23 o 
  -2  18  19       70.45       86.27     38.33 o 
   0  18  19      563.03      719.25     59.10 o 
   2  18  19     4989.23     5677.09    180.91 o 
  -1  19  19      238.68      309.08     50.35 o 
   1  19  19      225.45      202.42     39.80 o 
  -8   0  20     2299.07     2306.72     62.71 o 
  -6   0  20      930.95      844.39     32.32 o 
  -4   0  20     3167.21     3130.97     52.52 o 
  -2   0  20    22900.26    22338.08    279.31 o 
   0   0  20     2154.63     2079.33     33.46 o 
   2   0  20    10077.42    10312.20    150.82 o 
   4   0  20     1993.62     2111.05     78.09 o 
   6   0  20     4303.20     4476.49    186.69 o 
   8   0  20       35.52       87.09     59.66 o 
  -9   1  20        0.02        5.46     15.33 o 
  -7   1  20       26.55       25.74     14.60 o 
  -5   1  20      380.55      344.91     18.34 o 
  -3   1  20      221.35      249.98     11.79 o 
  -1   1  20       84.16      106.64      7.41 o 
   1   1  20     1333.75     1487.85     26.77 o 
   3   1  20      929.35     1087.37     50.50 o 
   5   1  20      788.69      797.36     20.26 o 
   7   1  20       14.50       11.58     28.09 o 
  -8   2  20     1324.69     1258.62     43.52 o 
  -6   2  20     1409.63     1392.70     31.87 o 
  -4   2  20     3425.23     3344.38     46.00 o 
  -2   2  20    18008.83    18154.20    176.72 o 
   0   2  20       35.60       37.26     10.24 o 
   2   2  20     9781.25     9846.23     99.94 o 
   4   2  20      459.89      415.36      9.00 o 
   6   2  20     4291.04     3825.19    359.18 o 
   8   2  20       42.92       54.41     47.50 o 
  -9   3  20        0.18        5.00     17.71 o 
  -7   3  20      369.19      363.32     26.38 o 
  -5   3  20     1184.56     1144.37     26.60 o 
  -3   3  20     3898.93     3764.40     42.95 o 
  -1   3  20     2721.77     2521.39     34.38 o 
   1   3  20     1062.29     1267.37     63.06 o 
   3   3  20      658.13      671.26     22.68 o 
   5   3  20     2312.76     2297.35     65.97 o 
   7   3  20       37.28       48.79     26.97 o 
  -8   4  20       18.03       23.60     16.16 o 
  -6   4  20      481.23      452.43     19.33 o 
  -4   4  20     8219.76     7665.46     77.67 o 
  -2   4  20    19479.20    19241.51    203.09 o 
   0   4  20        6.85       10.57      5.88 o 
   2   4  20     1073.85     1079.84     24.44 o 
   4   4  20     2483.49     2510.46     67.42 o 
   6   4  20     5353.54     5451.44    146.61 o 
   8   4  20       27.54       28.49     29.75 o 
  -9   5  20       10.87       10.65     15.05 o 
  -7   5  20      214.00      235.37     15.57 o 
  -5   5  20     3616.09     3338.67     40.92 o 
  -3   5  20    16056.93    15883.92    265.91 o 
  -1   5  20     7766.69     7829.48    158.14 o 
   1   5  20     1635.97     1560.73     36.78 o 
   3   5  20      576.89      556.32     58.71 o 
   5   5  20     3131.67     3216.41     92.33 o 
   7   5  20      534.14      634.10     54.86 o 
  -8   6  20       13.76        3.87     11.67 o 
  -6   6  20       60.26       63.93     10.76 o 
  -4   6  20    11036.61    10886.77    151.48 o 
  -2   6  20     9140.11     8862.68    119.21 o 
   0   6  20      187.37      185.27      8.64 o 
   2   6  20       45.37       32.10     15.70 o 
   4   6  20     4168.03     4044.45    237.92 o 
   6   6  20     6506.40     6719.99    170.21 o 
   8   6  20      111.47      121.79     37.88 o 
  -7   7  20      879.50      872.18     49.36 o 
  -5   7  20     2003.22     1885.98     66.27 o 
  -3   7  20     8889.20     8892.59    228.89 o 
  -1   7  20     5202.71     4919.47    108.08 o 
   1   7  20     3690.64     3345.77     72.77 o 
   3   7  20       76.57       66.27     15.72 o 
   5   7  20     2426.54     2588.68     72.33 o 
   7   7  20     2380.88     2445.97     88.24 o 
  -8   8  20       71.49       75.85     31.78 o 
  -6   8  20       68.72       59.49      7.79 o 
  -4   8  20     3559.48     3569.82     78.01 o 
  -2   8  20     8926.79     9018.29    295.89 o 
   0   8  20      312.62      325.34     13.36 o 
   2   8  20      120.10      131.64     16.90 o 
   4   8  20      403.67      388.14     41.24 o 
   6   8  20      510.64      639.88     45.60 o 
  -7   9  20     1415.51     1422.89     62.59 o 
  -5   9  20      354.89      337.51     28.30 o 
  -3   9  20    16443.51    16692.37    476.17 o 
  -1   9  20     3718.30     3590.62    127.49 o 
   1   9  20       13.19        9.95      4.07 o 
   3   9  20        5.24        4.00     16.77 o 
   5   9  20      642.55      739.53     42.19 o 
   7   9  20      733.35      863.39     58.36 o 
  -8  10  20       43.35       56.93     36.94 o 
  -6  10  20      261.75      224.90     42.35 o 
  -4  10  20      781.04      968.54     41.62 o 
  -2  10  20       20.72       32.35     23.03 o 
   0  10  20       79.52       88.83      6.70 o 
   2  10  20      120.35      143.05     17.59 o 
   4  10  20      852.25      940.25     72.94 o 
   6  10  20      854.07      819.73     50.98 o 
  -7  11  20     1291.33     1473.97     75.99 o 
  -5  11  20      117.21      143.35     27.09 o 
  -3  11  20    11338.77    11861.51    251.84 o 
  -1  11  20       29.39       21.58     19.89 o 
   1  11  20     4100.97     3968.05    184.56 o 
   3  11  20      104.46      108.68     19.13 o 
   5  11  20     1397.31     1386.07    100.40 o 
   7  11  20      802.09      862.42     48.66 o 
  -6  12  20      505.66      565.84     43.44 o 
  -4  12  20     1996.01     2257.26     82.88 o 
  -2  12  20     4942.63     5081.76    123.33 o 
   0  12  20      119.85       79.75     13.71 o 
   2  12  20       52.08       23.07     19.91 o 
   4  12  20      507.49      466.86     49.30 o 
   6  12  20      942.50      942.16     44.59 o 
  -5  13  20      425.45      424.42     49.08 o 
  -3  13  20    10664.44    11075.76    216.27 o 
  -1  13  20      871.98      806.76     51.70 o 
   1  13  20     1135.94     1122.94     65.99 o 
   3  13  20      105.60      128.73     19.57 o 
   5  13  20     2173.76     2193.26     96.85 o 
  -6  14  20       93.30       83.17     39.65 o 
  -4  14  20      419.35      469.58     49.76 o 
  -2  14  20      318.53      419.30     40.63 o 
   0  14  20       85.46      124.82     38.82 o 
   2  14  20      495.20      374.28     59.44 o 
   4  14  20       11.29       24.32     17.95 o 
  -5  15  20     1560.86     1795.14     81.05 o 
  -3  15  20     6207.90     6788.16    169.20 o 
  -1  15  20     1256.36     1359.16     68.74 o 
   1  15  20     1623.68     1767.04     66.84 o 
   3  15  20       73.92       61.94     24.01 o 
   5  15  20     1028.57      986.05     40.95 o 
  -4  16  20       43.91       82.72     44.13 o 
  -2  16  20        9.27       22.13     32.76 o 
   0  16  20       90.49      121.65     32.41 o 
   2  16  20        3.76       28.33     33.22 o 
   4  16  20       28.39       27.44     18.87 o 
  -3  17  20     2283.06     2659.35     95.12 o 
  -1  17  20     1017.21     1105.36     61.96 o 
   1  17  20      703.61      789.45     61.17 o 
   3  17  20      102.99       77.71     92.62 o 
  -2  18  20      283.85      309.15     45.23 o 
   0  18  20        4.17        6.20     25.50 o 
   2  18  20        5.85      -13.79     35.25 o 
  -9   1  21     2118.49     2049.71     46.40 o 
  -7   1  21     6561.84     6475.05     96.41 o 
  -5   1  21       39.03       39.88     10.53 o 
  -3   1  21     1762.20     1743.50     24.11 o 
  -1   1  21     5437.20     5358.19     48.04 o 
   1   1  21    16634.15    16504.56    209.25 o 
   3   1  21        1.85        2.15      7.59 o 
   5   1  21     5521.29     5297.98    119.46 o 
   7   1  21       12.56      -10.40     30.96 o 
  -8   2  21      274.37      250.52     23.38 o 
  -6   2  21      115.53       88.42     13.90 o 
  -4   2  21        3.60       11.56      8.23 o 
  -2   2  21      157.70      135.17     10.61 o 
   0   2  21      135.07      150.57     10.97 o 
   2   2  21       21.40       13.39     10.09 o 
   4   2  21     1339.83     1379.46     33.17 o 
   6   2  21        0.68       20.75      9.56 o 
   8   2  21        2.81      -23.54     43.15 o 
  -9   3  21     1899.61     1861.81     61.99 o 
  -7   3  21     5983.94     6044.39     82.82 o 
  -5   3  21      194.51      287.15     16.59 o 
  -3   3  21     3730.24     3690.75     40.33 o 
  -1   3  21     7003.42     7013.01    125.76 o 
   1   3  21    26470.46    25830.64    345.07 o 
   3   3  21      142.91      121.38     12.68 o 
   5   3  21     4570.09     4723.84    104.50 o 
   7   3  21       37.53       27.08     25.91 o 
  -8   4  21     1742.56     1698.91     46.59 o 
  -6   4  21        0.78        1.86      9.64 o 
  -4   4  21     6825.93     7009.11     75.16 o 
  -2   4  21     3839.69     3824.39     47.37 o 
   0   4  21      433.24      436.49     18.81 o 
   2   4  21     4578.98     4535.30     65.53 o 
   4   4  21     1114.01     1171.14     32.09 o 
   6   4  21      235.79      213.78     46.23 o 
   8   4  21       27.63       21.52     29.86 o 
  -7   5  21     2828.44     2779.19     73.70 o 
  -5   5  21      146.68      122.93      9.21 o 
  -3   5  21      170.98      269.74     61.75 o 
  -1   5  21    13160.41    12635.49    147.02 o 
   1   5  21    13005.09    12902.15    165.00 o 
   3   5  21     1164.84     1211.97     69.20 o 
   5   5  21     5596.35     5727.43    156.55 o 
   7   5  21       90.09       86.11     31.41 o 
  -8   6  21      387.84      383.66     24.44 o 
  -6   6  21       50.57       34.24      9.97 o 
  -4   6  21      154.43      139.18      7.81 o 
  -2   6  21     3573.68     3385.01     42.03 o 
   0   6  21     4666.27     4593.67     84.56 o 
   2   6  21      238.40      243.71     14.49 o 
   4   6  21      572.66      576.78     41.09 o 
   6   6  21      126.89      105.51     34.45 o 
   8   6  21      409.25      422.91     51.70 o 
  -7   7  21     4236.27     4144.44    143.62 o 
  -5   7  21        4.56        2.36      5.66 o 
  -3   7  21     4049.58     3815.84     71.98 o 
  -1   7  21     1126.48     1130.00     18.67 o 
   1   7  21     9662.49     9343.99    217.41 o 
   3   7  21       88.07       96.22     17.28 o 
   5   7  21      638.09      647.98     51.11 o 
   7   7  21       47.67       41.73     32.57 o 
  -8   8  21      838.65      912.93     57.88 o 
  -6   8  21      354.82      360.10     22.57 o 
  -4   8  21      362.63      344.53     29.36 o 
  -2   8  21      121.98      118.71     17.36 o 
   0   8  21     4546.90     4428.70    107.56 o 
   2   8  21     1406.79     1461.50     37.65 o 
   4   8  21      127.39      122.33     28.75 o 
   6   8  21      486.27      527.53     47.58 o 
  -7   9  21     1042.26     1036.76     51.30 o 
  -5   9  21        4.87       -6.32     17.76 o 
  -3   9  21      911.28      825.83     51.03 o 
  -1   9  21        9.13       10.12     11.39 o 
   1   9  21      140.25      168.24      7.43 o 
   3   9  21        7.20       17.68     15.79 o 
   5   9  21      235.82      219.99     42.13 o 
   7   9  21       17.78      -19.71     34.02 o 
  -6  10  21     1036.16     1145.57     47.63 o 
  -4  10  21      913.05      843.72     67.54 o 
  -2  10  21     1463.63     1513.98     39.04 o 
   0  10  21      131.56      130.34      9.03 o 
   2  10  21      116.31      108.92     16.13 o 
   4  10  21       21.40       12.99     19.84 o 
   6  10  21      384.24      406.26     41.72 o 
  -7  11  21        8.44       13.25     23.53 o 
  -5  11  21        0.69       -8.11     21.18 o 
  -3  11  21        2.34      -23.60     23.60 o 
  -1  11  21     1035.16     1245.06     60.41 o 
   1  11  21       13.99       19.25      6.46 o 
   3  11  21      252.86      258.50     29.63 o 
   5  11  21      535.79      529.75     43.95 o 
  -6  12  21      470.31      444.40     44.75 o 
  -4  12  21       76.99       75.89     28.62 o 
  -2  12  21      160.80      205.41     35.91 o 
   0  12  21     2905.93     2984.69    112.08 o 
   2  12  21     1219.26     1139.05     34.45 o 
   4  12  21      595.52      616.27     61.83 o 
   6  12  21      275.69      288.32     39.20 o 
  -5  13  21       16.20       16.38     29.17 o 
  -3  13  21        1.71      -25.67     25.67 o 
  -1  13  21       10.64        3.79     24.44 o 
   1  13  21     1337.39     1162.28     66.08 o 
   3  13  21        0.86        0.32     14.49 o 
   5  13  21      278.18      299.22     42.52 o 
  -6  14  21      314.57      349.58     55.04 o 
  -4  14  21      304.76      341.17     54.87 o 
  -2  14  21      658.45      628.93     46.32 o 
   0  14  21     3976.56     4246.15    116.39 o 
   2  14  21     2681.10     2479.26    246.99 o 
   4  14  21      826.33      747.78     77.47 o 
  -5  15  21       40.53       74.34     34.29 o 
  -3  15  21       78.40      114.32     39.16 o 
  -1  15  21       36.19       39.22     26.79 o 
   1  15  21       65.41       37.01     26.67 o 
   3  15  21       17.83        5.47     19.28 o 
  -4  16  21       10.39      -14.05     29.59 o 
  -2  16  21      213.60      249.88     44.33 o 
   0  16  21     2067.69     2280.51     81.24 o 
   2  16  21     1228.73     1339.04     81.19 o 
   4  16  21      289.88      373.62    130.88 o 
  -3  17  21        5.42        6.64     28.42 o 
  -1  17  21      475.13      506.14     55.53 o 
   1  17  21       92.76      126.66     40.02 o 
   3  17  21        7.22      -24.30     49.32 o 
  -2  18  21        6.27       15.12     31.69 o 
   0  18  21     1725.43     1994.97     84.53 o 
  -8   0  22      869.90      891.69     50.88 o 
  -6   0  22     1416.26     1294.83     53.82 o 
  -4   0  22     2522.04     2420.80     48.50 o 
  -2   0  22     5173.41     4886.53     69.52 o 
   0   0  22     2729.08     2710.04     54.35 o 
   2   0  22     5625.81     5619.47     82.24 o 
   4   0  22       31.87       38.60     14.52 o 
   6   0  22      539.07      508.15     48.12 o 
   8   0  22      721.79      742.91    103.69 o 
  -9   1  22        0.64       12.73     24.12 o 
  -7   1  22        0.85      -11.35     13.12 o 
  -5   1  22        1.59        7.20     10.94 o 
  -3   1  22        1.59       10.36      7.74 o 
  -1   1  22      462.13      496.73     14.25 o 
   1   1  22      566.20      590.92     18.75 o 
   3   1  22      282.73      297.47     15.87 o 
   5   1  22      540.07      513.30     17.64 o 
   7   1  22       64.57       74.02     37.32 o 
  -8   2  22     1441.95     1539.05     42.30 o 
  -6   2  22     3563.26     3291.73     50.61 o 
  -4   2  22     8047.81     7386.26     76.14 o 
  -2   2  22     1411.93     1522.46     21.33 o 
   0   2  22     7778.83     7612.78     85.65 o 
   2   2  22     2456.32     2445.17     35.47 o 
   4   2  22      206.38      202.87      9.60 o 
   6   2  22       38.39       31.22     23.79 o 
   8   2  22      593.56      760.19    142.51 o 
  -7   3  22       23.34       14.02     11.33 o 
  -5   3  22     4665.13     4457.81     60.82 o 
  -3   3  22    10822.71    10013.40    103.43 o 
  -1   3  22     1531.40     1454.67     29.98 o 
   1   3  22     2331.13     2306.77     81.05 o 
   3   3  22      816.37      804.66     22.94 o 
   5   3  22      298.31      277.27     21.18 o 
   7   3  22       27.66       40.43     28.41 o 
  -8   4  22      553.34      474.77     28.28 o 
  -6   4  22      153.94      195.96     13.44 o 
  -4   4  22     1766.17     1701.03     32.78 o 
  -2   4  22       31.54       25.30     11.89 o 
   0   4  22    10680.15    10587.53    217.38 o 
   2   4  22        0.10       18.15     10.00 o 
   4   4  22      287.22      274.12     23.53 o 
   6   4  22        5.47      -20.93     31.55 o 
   8   4  22      592.53      702.86     59.05 o 
  -7   5  22       12.08       11.91     13.82 o 
  -5   5  22      638.06      660.04     21.61 o 
  -3   5  22      483.67      414.64     21.50 o 
  -1   5  22     2392.16     2493.46     44.20 o 
   1   5  22     1647.19     1641.14     29.57 o 
   3   5  22      471.59      531.50     41.24 o 
   5   5  22      600.15      655.81     61.98 o 
   7   5  22      516.74      624.07     50.71 o 
  -8   6  22      317.63      358.73     35.84 o 
  -6   6  22      260.97      278.90     14.27 o 
  -4   6  22     5423.25     5279.85    130.93 o 
  -2   6  22      811.12      826.45     17.30 o 
   0   6  22     3144.78     3096.54     56.32 o 
   2   6  22      208.27      213.24     16.54 o 
   4   6  22      240.88      253.70     23.25 o 
   6   6  22       35.80       43.89     26.69 o 
  -7   7  22        2.45        5.53     22.81 o 
  -5   7  22     2234.92     2050.59     81.69 o 
  -3   7  22     1794.20     1621.41     39.51 o 
  -1   7  22       13.01        8.79     15.31 o 
   1   7  22       65.65       45.93      9.14 o 
   3   7  22     1608.13     1695.69     44.74 o 
   5   7  22      687.61      683.71     43.99 o 
   7   7  22      855.26      909.95     59.47 o 
  -8   8  22      287.77      256.25     41.81 o 
  -6   8  22      644.05      655.52     35.43 o 
  -4   8  22     7770.94     7905.68    195.38 o 
  -2   8  22       12.35       22.81     13.77 o 
   0   8  22    12676.61    12597.20    350.17 o 
   2   8  22     5454.31     5413.21     93.76 o 
   4   8  22       22.25       -0.44     15.10 o 
   6   8  22        6.14       20.25     24.81 o 
  -7   9  22      307.00      365.76     40.15 o 
  -5   9  22     3135.54     3285.12     77.75 o 
  -3   9  22     6180.13     6036.10    202.20 o 
  -1   9  22     5661.35     5662.45    251.92 o 
   1   9  22     4701.89     4413.08    139.65 o 
   3   9  22      116.25       84.12     19.83 o 
   5   9  22     1119.60     1175.01     62.82 o 
   7   9  22       80.91       72.39     32.60 o 
  -6  10  22      113.12      129.38     29.81 o 
  -4  10  22     1984.18     1992.74     55.96 o 
  -2  10  22       15.13       -7.13     15.44 o 
   0  10  22      990.10      849.81     54.17 o 
   2  10  22       51.50       62.38     20.10 o 
   4  10  22       30.81        7.98     20.16 o 
   6  10  22       36.27       12.81     34.15 o 
  -7  11  22      194.60      140.55     32.06 o 
  -5  11  22     1228.07     1318.70     53.87 o 
  -3  11  22     6004.80     6021.82    161.31 o 
  -1  11  22      719.53      807.65    100.95 o 
   1  11  22     2864.26     2591.02     92.96 o 
   3  11  22     1004.69     1113.17     57.95 o 
   5  11  22      380.46      492.43     47.33 o 
  -6  12  22      585.46      690.73     45.55 o 
  -4  12  22       84.68       92.67     29.87 o 
  -2  12  22      362.98      377.60     36.74 o 
   0  12  22     1179.82     1122.46     83.68 o 
   2  12  22       66.38       62.17     22.49 o 
   4  12  22      679.46      678.43     37.67 o 
   6  12  22       18.11       41.77     30.15 o 
  -5  13  22     1806.67     1812.42     83.84 o 
  -3  13  22     1404.65     1515.91     84.83 o 
  -1  13  22     3471.39     3226.93    149.45 o 
   1  13  22     6944.22     7541.79    158.56 o 
   3  13  22      496.85      514.16     30.33 o 
   5  13  22      446.24      450.63     41.95 o 
  -4  14  22       15.77      -17.00     35.33 o 
  -2  14  22       90.91       64.08     28.54 o 
   0  14  22       85.49      124.42     27.49 o 
   2  14  22       39.77       33.47     32.29 o 
   4  14  22      219.05      187.58     71.09 o 
  -5  15  22     1028.04     1001.83     66.41 o 
  -3  15  22     1027.02     1051.76     61.86 o 
  -1  15  22      734.43      829.15     53.50 o 
   1  15  22     2431.97     2663.79     87.12 o 
   3  15  22      613.12      621.42     92.14 o 
  -4  16  22      322.06      396.48     49.17 o 
  -2  16  22       88.00      115.80     34.96 o 
   0  16  22      409.97      445.64     46.25 o 
   2  16  22      100.61      108.46     42.10 o 
  -3  17  22       39.71       53.01     33.26 o 
  -1  17  22      982.77     1183.73     74.61 o 
   1  17  22     1439.51     1562.80     82.48 o 
   0  18  22       31.19       42.01     31.65 o 
  -7   1  23      666.73      713.19     26.74 o 
  -5   1  23     4156.40     4298.18     54.64 o 
  -3   1  23      768.94      664.85     16.17 o 
  -1   1  23       25.03       24.29      8.24 o 
   1   1  23       56.71       63.71      8.69 o 
   3   1  23     9507.61     9495.30    122.49 o 
   5   1  23     3903.94     3596.23    105.24 o 
   7   1  23       36.80       46.09     32.54 o 
  -8   2  23       86.04       61.93     16.67 o 
  -6   2  23      113.19      127.64     15.41 o 
  -4   2  23       89.30       64.55     13.23 o 
  -2   2  23      673.98      791.42     16.51 o 
   0   2  23       58.85       77.43     11.42 o 
   2   2  23       12.60        7.54      6.31 o 
   4   2  23      102.03       79.67      7.03 o 
   6   2  23        0.15       -8.93     13.44 o 
   8   2  23        4.54       11.46     28.07 o 
  -7   3  23     1470.06     1445.56     37.16 o 
  -5   3  23     5775.60     5523.58     63.00 o 
  -3   3  23     2927.12     2510.12     35.86 o 
  -1   3  23       22.20       35.48      9.11 o 
   1   3  23     1762.38     1813.87     37.12 o 
   3   3  23     6411.84     6266.58    126.06 o 
   5   3  23      768.81      754.32     34.90 o 
   7   3  23      237.04      302.44     46.82 o 
  -8   4  23       30.92       22.35     13.15 o 
  -6   4  23      510.44      492.91     21.31 o 
  -4   4  23      174.95      135.00      9.68 o 
  -2   4  23     2119.77     1980.21     34.86 o 
   0   4  23     1124.78     1136.42     18.57 o 
   2   4  23       46.20       82.49     17.47 o 
   4   4  23      431.73      438.15     23.14 o 
   6   4  23      101.81      106.92     34.19 o 
  -7   5  23       10.85       37.70     13.57 o 
  -5   5  23      325.41      388.67     17.56 o 
  -3   5  23     3772.03     3624.46     46.40 o 
  -1   5  23      997.11      912.60     25.31 o 
   1   5  23     5007.76     4973.19     62.84 o 
   3   5  23     5343.72     5370.02    106.12 o 
   5   5  23      805.70      798.81     32.44 o 
   7   5  23      301.29      315.05     43.79 o 
  -8   6  23      161.82      153.05     30.16 o 
  -6   6  23      139.87      119.72     11.63 o 
  -4   6  23      135.78       85.18      6.71 o 
  -2   6  23       14.46       12.38      6.97 o 
   0   6  23     1752.58     1605.52     43.47 o 
   2   6  23     1085.00     1052.83     27.48 o 
   4   6  23      428.41      382.18     34.83 o 
   6   6  23      179.48      200.78     35.60 o 
  -7   7  23      194.10      223.91     36.38 o 
  -5   7  23     3248.40     3366.98     89.90 o 
  -3   7  23      203.94      207.09     19.18 o 
  -1   7  23     5700.77     5491.56    147.56 o 
   1   7  23      150.32      163.16     12.15 o 
   3   7  23     6445.32     6278.53    190.55 o 
   5   7  23      981.35     1098.88     57.03 o 
   7   7  23      126.28       88.98     34.73 o 
  -6   8  23      253.70      231.87     29.16 o 
  -4   8  23      926.91      910.13     36.48 o 
  -2   8  23      803.35      812.24     36.70 o 
   0   8  23       73.60       49.29      6.10 o 
   2   8  23     2134.42     2129.64     47.42 o 
   4   8  23     2204.82     2215.49    102.20 o 
   6   8  23       87.32       46.72     27.04 o 
  -7   9  23       32.02       31.51     26.18 o 
  -5   9  23     3337.32     3535.47     80.18 o 
  -3   9  23        7.33       -4.90     16.56 o 
  -1   9  23      995.33      979.42     30.05 o 
   1   9  23     1507.63     1176.48    107.48 o 
   3   9  23      553.52      554.43     42.84 o 
   5   9  23      330.24      353.02     58.56 o 
  -6  10  23     1810.18     2077.59     68.93 o 
  -4  10  23     3463.20     3563.88     96.84 o 
  -2  10  23     1517.59     1520.29     42.62 o 
   0  10  23     2014.62     1915.75    172.13 o 
   2  10  23     2959.51     2716.85     64.66 o 
   4  10  23     1153.53     1231.62     45.06 o 
   6  10  23      124.71      109.26     38.93 o 
  -5  11  23      127.23      112.23     27.50 o 
  -3  11  23        1.75      -20.38     20.38 o 
  -1  11  23      202.96      223.27     24.68 o 
   1  11  23      359.28      342.75     34.50 o 
   3  11  23      613.69      634.92     32.43 o 
   5  11  23       75.11      118.07     35.14 o 
  -6  12  23      227.36      209.85     33.93 o 
  -4  12  23     1568.85     1633.66     53.75 o 
  -2  12  23      621.44      575.91     31.28 o 
   0  12  23     1297.21     1239.57    108.38 o 
   2  12  23     5255.84     5090.32    188.45 o 
   4  12  23     2838.87     2879.73    131.33 o 
  -5  13  23      669.71      705.26     62.05 o 
  -3  13  23       39.46       31.97     19.22 o 
  -1  13  23       38.87       27.97     22.76 o 
   1  13  23       47.50        4.58     27.51 o 
   3  13  23      553.07      540.12     45.64 o 
   5  13  23      229.69      282.94     38.18 o 
  -4  14  23     1744.15     1935.82     90.00 o 
  -2  14  23      336.43      343.48     46.82 o 
   0  14  23       43.93       51.33     13.36 o 
   2  14  23     3295.41     3506.47    147.10 o 
   4  14  23     2858.31     2903.04    313.60 o 
  -3  15  23      505.49      592.37     52.94 o 
  -1  15  23      220.33      276.02     33.38 o 
   1  15  23       65.08       89.95     35.91 o 
   3  15  23        0.02       25.02     50.76 o 
  -2  16  23       36.49       30.53     29.50 o 
   0  16  23      170.77      205.71     38.60 o 
   2  16  23     1415.89     1653.03    134.97 o 
  -1  17  23        8.11      -11.08     33.87 o 
   1  17  23      171.88      116.53     87.09 o 
  -8   0  24      769.13      819.40     41.03 o 
  -6   0  24     2263.65     2320.73     61.85 o 
  -4   0  24       76.86       68.66     16.77 o 
  -2   0  24     3547.74     3507.79     55.35 o 
   0   0  24     5062.59     5120.06    140.74 o 
   2   0  24      406.83      412.02     27.75 o 
   4   0  24      608.91      633.37     41.21 o 
   6   0  24     1512.76     1502.40     77.62 o 
  -7   1  24       16.98       15.44     15.10 o 
  -5   1  24       26.27       23.13     10.69 o 
  -3   1  24        4.21       12.08     10.07 o 
  -1   1  24      385.81      410.22     17.43 o 
   1   1  24       85.88       91.61     10.44 o 
   3   1  24        6.18       33.81     29.92 o 
   5   1  24       61.35       45.42     10.52 o 
   7   1  24       91.42      104.15     37.77 o 
  -8   2  24      578.55      586.28     29.20 o 
  -6   2  24     1092.56     1145.68     30.31 o 
  -4   2  24      139.54       83.63     10.23 o 
  -2   2  24     5351.96     5076.24     50.57 o 
   0   2  24     3549.63     3471.68     76.85 o 
   2   2  24      800.79      878.06     17.81 o 
   4   2  24      293.08      262.51      9.30 o 
   6   2  24     1170.59     1045.34     69.03 o 
  -7   3  24      212.99      209.18     17.69 o 
  -5   3  24       16.07       29.44     10.92 o 
  -3   3  24      580.57      566.02     15.51 o 
  -1   3  24     2780.88     2720.19     53.94 o 
   1   3  24      283.64      263.64     17.13 o 
   3   3  24      320.86      352.62     18.22 o 
   5   3  24        3.57       -7.65     19.76 o 
   7   3  24      432.98      415.70     52.86 o 
  -8   4  24      422.53      438.75     41.96 o 
  -6   4  24       32.75       26.43     14.44 o 
  -4   4  24      182.01      127.11     13.22 o 
  -2   4  24     9614.01     9372.59    141.48 o 
   0   4  24     3627.11     3622.72     70.15 o 
   2   4  24      599.35      618.72     24.45 o 
   4   4  24      135.01      136.86     15.66 o 
   6   4  24     2744.61     2491.85    156.11 o 
  -7   5  24       84.64       87.19     15.00 o 
  -5   5  24        5.24        4.84      7.89 o 
  -3   5  24     3083.07     2777.63     35.80 o 
  -1   5  24     1128.87     1018.12     24.17 o 
   1   5  24      206.58      187.63     20.69 o 
   3   5  24       74.59       69.52     14.16 o 
   5   5  24      118.22      142.36     20.17 o 
   7   5  24      332.68      315.07     49.34 o 
  -8   6  24       16.52       21.67     28.22 o 
  -6   6  24      179.59      183.50     13.67 o 
  -4   6  24        9.39        6.12      8.82 o 
  -2   6  24    16609.95    16934.62    378.95 o 
   0   6  24     2936.45     2845.50     55.49 o 
   2   6  24      692.58      712.30     26.64 o 
   4   6  24      135.91      114.02     20.50 o 
   6   6  24     2714.00     2846.89    105.51 o 
  -7   7  24       13.65       11.65     20.28 o 
  -5   7  24       75.76       74.32     24.34 o 
  -3   7  24     3815.68     3667.73    132.79 o 
  -1   7  24     2074.31     1824.63     48.01 o 
   1   7  24      516.30      456.45     22.47 o 
   3   7  24       26.52       17.21     12.06 o 
   5   7  24     1271.06     1260.53     58.86 o 
   7   7  24      379.97      380.17     47.68 o 
  -6   8  24      489.20      504.54     38.49 o 
  -4   8  24      108.18      119.72     20.86 o 
  -2   8  24     5758.52     5880.25    137.35 o 
   0   8  24     1883.76     1816.16     76.66 o 
   2   8  24     2485.56     2380.25     48.51 o 
   4   8  24      334.26      313.41     46.15 o 
   6   8  24      172.64      168.18     34.90 o 
  -7   9  24      283.70      309.24     40.51 o 
  -5   9  24       46.60       41.85     19.86 o 
  -3   9  24     3102.62     3012.22     88.68 o 
  -1   9  24     5921.89     5904.46    293.08 o 
   1   9  24       24.65       40.64     10.63 o 
   3   9  24      121.76      128.85     26.23 o 
   5   9  24      611.97      618.96     43.64 o 
  -6  10  24      203.91      186.80     28.61 o 
  -4  10  24      672.77      647.90     38.65 o 
  -2  10  24     1686.03     1665.11     60.66 o 
   0  10  24      127.91      107.49     10.60 o 
   2  10  24       67.46       71.78     13.99 o 
   4  10  24       49.43       35.87     19.45 o 
   6  10  24      223.27      258.77     48.11 o 
  -5  11  24      133.79       74.61     27.36 o 
  -3  11  24     3176.21     3234.09     94.95 o 
  -1  11  24     6579.27     6835.47    141.46 o 
   1  11  24      571.67      552.69     63.67 o 
   3  11  24      616.31      627.56     32.14 o 
   5  11  24      412.05      461.24     41.67 o 
  -6  12  24       98.64      119.47     33.78 o 
  -4  12  24      430.28      428.84     33.98 o 
  -2  12  24      895.07      885.62     43.12 o 
   0  12  24     1664.84     1525.67    114.58 o 
   2  12  24       46.60       83.80     17.43 o 
   4  12  24      135.13      150.15     30.21 o 
  -5  13  24      375.45      406.33     41.07 o 
  -3  13  24     2601.52     2635.23    103.78 o 
  -1  13  24     3138.75     3027.35    213.94 o 
   1  13  24       96.17      105.41     30.46 o 
   3  13  24      219.54      223.15     41.76 o 
  -4  14  24      196.91      263.90     32.27 o 
  -2  14  24      402.46      416.86     29.49 o 
   0  14  24       75.22       93.06     34.43 o 
   2  14  24      131.19      159.44     51.98 o 
   4  14  24       56.41       34.30     22.86 o 
  -3  15  24     3722.27     4028.81    132.79 o 
  -1  15  24     3306.10     3383.73    195.44 o 
   1  15  24      152.80      199.71     38.03 o 
   3  15  24      163.79      220.37     73.62 o 
  -2  16  24       18.77        7.15     18.92 o 
   0  16  24       16.08       38.67     40.60 o 
   2  16  24        4.23       40.90     55.81 o 
  -1  17  24      972.77      883.47    296.87 o 
  -7   1  25     5817.66     5574.05     80.56 o 
  -5   1  25      555.39      513.66     19.86 o 
  -3   1  25     1315.52     1291.71     25.21 o 
  -1   1  25     2964.69     2809.85     51.59 o 
   1   1  25    14639.72    14298.81    167.95 o 
   3   1  25      953.31      897.98     22.37 o 
   5   1  25     1541.91     1644.92     63.59 o 
   7   1  25      709.77      764.77     51.73 o 
  -8   2  25       11.92       22.96     15.17 o 
  -6   2  25      519.03      453.53     30.62 o 
  -4   2  25       46.17       66.28     15.08 o 
  -2   2  25      264.73      278.88     12.80 o 
   0   2  25      617.20      652.96     25.52 o 
   2   2  25      111.84       71.03     18.64 o 
   4   2  25        4.05        7.25      8.09 o 
   6   2  25      566.94      523.88     30.62 o 
  -7   3  25     3934.62     3827.01     57.68 o 
  -5   3  25      741.13      761.16     25.54 o 
  -3   3  25     3591.18     3502.06     40.38 o 
  -1   3  25        9.07        9.15     11.38 o 
   1   3  25     7067.25     6916.51    110.76 o 
   3   3  25     1617.58     1562.28     54.87 o 
   5   3  25     1082.83     1088.83     45.67 o 
   7   3  25      106.40       93.96     38.29 o 
  -8   4  25       82.06       35.19     16.65 o 
  -6   4  25     1417.79     1351.10     37.84 o 
  -4   4  25       86.18      164.10     11.29 o 
  -2   4  25     4336.57     4561.91     69.32 o 
   0   4  25     1646.89     1705.49     42.89 o 
   2   4  25      415.27      397.84     23.84 o 
   4   4  25      306.73      282.74     19.06 o 
   6   4  25      786.67      805.33     50.73 o 
  -7   5  25     1459.32     1557.81     55.34 o 
  -5   5  25      321.27      293.78     21.61 o 
  -3   5  25      686.87      663.49     25.82 o 
  -1   5  25      912.71      865.40     19.65 o 
   1   5  25    10066.50     9691.35    122.26 o 
   3   5  25      526.99      523.01     29.48 o 
   5   5  25     2574.36     2695.67     73.55 o 
   7   5  25      310.93      306.87     51.46 o 
  -6   6  25      150.75      155.08     25.47 o 
  -4   6  25      473.88      383.16     15.99 o 
  -2   6  25        6.02       -3.63      9.45 o 
   0   6  25     2084.12     1830.56     50.07 o 
   2   6  25     1983.35     1943.28     40.49 o 
   4   6  25       20.64        3.47     13.09 o 
   6   6  25      760.18      814.39     73.97 o 
  -7   7  25      982.68     1037.22     54.26 o 
  -5   7  25      723.03      742.67     39.57 o 
  -3   7  25     1117.98     1061.87     37.32 o 
  -1   7  25       94.17       89.03      8.37 o 
   1   7  25     2679.48     2684.44     52.98 o 
   3   7  25      405.28      419.81     24.17 o 
   5   7  25      577.92      578.94     44.16 o 
  -6   8  25      675.06      726.33     38.26 o 
  -4   8  25       31.19       17.25     15.57 o 
  -2   8  25      994.74     1142.22     41.25 o 
   0   8  25      598.27      574.10     22.23 o 
   2   8  25     2218.35     2195.50     51.16 o 
   4   8  25       21.83        8.36     16.61 o 
   6   8  25      361.56      433.56     49.46 o 
  -7   9  25      776.83      748.26     49.31 o 
  -5   9  25        1.07      -13.23     16.76 o 
  -3   9  25      994.99      940.11     55.70 o 
  -1   9  25       59.88       64.64     14.82 o 
   1   9  25      458.87      364.40     20.23 o 
   3   9  25       20.11       27.26     14.45 o 
   5   9  25       99.70       91.33     28.82 o 
  -6  10  25      931.01      994.60     49.51 o 
  -4  10  25        4.38       19.60     18.18 o 
  -2  10  25     1365.11     1371.01     75.54 o 
   0  10  25       61.25       29.73     10.97 o 
   2  10  25      986.91      992.83     27.62 o 
   4  10  25      537.61      571.65     32.53 o 
  -5  11  25       19.11       47.72     24.44 o 
  -3  11  25       19.52       19.69     16.72 o 
  -1  11  25        0.72       -4.29     15.35 o 
   1  11  25      192.29      223.06     11.62 o 
   3  11  25      334.18      285.20     29.77 o 
   5  11  25      125.75      105.05     29.75 o 
  -4  12  25        9.60        8.68     18.33 o 
  -2  12  25       33.44       42.90     23.03 o 
   0  12  25     1476.91     1735.06     65.92 o 
   2  12  25     3972.35     4283.02    132.64 o 
   4  12  25       16.29       12.63     20.55 o 
  -5  13  25      121.28       79.46     29.06 o 
  -3  13  25        2.79      -23.89     23.89 o 
  -1  13  25        0.36        2.66     17.61 o 
   1  13  25       18.07        5.97     28.73 o 
   3  13  25      254.66      331.04     76.75 o 
  -4  14  25       88.28      101.28     28.11 o 
  -2  14  25      121.64      107.27     21.62 o 
   0  14  25     1095.46     1154.07     67.82 o 
   2  14  25     2478.53     2661.55    256.22 o 
  -3  15  25       62.13        1.70     20.25 o 
  -1  15  25       48.27       55.98     18.08 o 
   1  15  25      176.65      169.61     67.84 o 
   3  15  25       44.58      122.94     67.84 o 
  -2  16  25       26.49        3.66     17.06 o 
   0  16  25      387.50      705.08    200.16 o 
  -8   0  26     1708.39     1831.61     62.34 o 
  -6   0  26        4.97      -15.42     15.42 o 
  -4   0  26    10618.41    10222.03    156.24 o 
  -2   0  26     2385.10     2266.13     53.06 o 
   0   0  26     8672.02     8585.58    409.59 o 
   2   0  26     2949.75     3060.90     59.65 o 
   4   0  26       98.63      104.22     17.49 o 
   6   0  26     1238.58     1344.25     91.21 o 
  -7   1  26        0.20      -12.54     12.54 o 
  -5   1  26      231.78      207.66     16.25 o 
  -3   1  26       11.06       16.80      9.50 o 
  -1   1  26       48.78       48.44     11.35 o 
   1   1  26        7.67       22.99     13.36 o 
   3   1  26       28.51       10.31      7.09 o 
   5   1  26       90.92       59.47     13.52 o 
   7   1  26      236.53      197.71     41.02 o 
  -8   2  26     1827.27     1812.83     48.19 o 
  -6   2  26      569.66      684.58     27.63 o 
  -4   2  26     9658.90     9341.92    115.43 o 
  -2   2  26     6039.12     5519.27     71.20 o 
   0   2  26     1856.16     2024.55     39.86 o 
   2   2  26     3182.73     3157.18     67.78 o 
   4   2  26        9.22       10.65     11.12 o 
   6   2  26      892.73      849.22     45.29 o 
  -7   3  26     1306.60     1396.48     35.64 o 
  -5   3  26      213.27      223.55     15.95 o 
  -3   3  26     3116.27     2817.88     38.07 o 
  -1   3  26     2319.49     2140.44     34.66 o 
   1   3  26      507.95      499.12     21.66 o 
   3   3  26      172.09      165.72     18.66 o 
   5   3  26      297.79      277.15     25.41 o 
   7   3  26        8.81       -8.70     33.54 o 
  -6   4  26       14.98        4.10     11.03 o 
  -4   4  26     1006.12     1094.85     22.53 o 
  -2   4  26      474.73      437.81     15.72 o 
   0   4  26     1425.54     1468.11     39.78 o 
   2   4  26     4902.09     4958.35     76.77 o 
   4   4  26      397.81      417.94     41.15 o 
   6   4  26       98.08       75.62     34.91 o 
  -7   5  26      755.00      747.20     50.09 o 
  -5   5  26       31.66       18.82      7.63 o 
  -3   5  26      414.91      407.65     14.23 o 
  -1   5  26     5238.83     5081.20    108.11 o 
   1   5  26     5562.00     5625.02     80.98 o 
   3   5  26      220.29      232.57     18.59 o 
   5   5  26      414.12      437.45     35.18 o 
  -6   6  26       49.93       57.54     24.11 o 
  -4   6  26      832.33      823.16     21.96 o 
  -2   6  26      420.96      456.95     12.07 o 
   0   6  26     1012.80      993.23     36.72 o 
   2   6  26     1999.19     2037.85     43.37 o 
   4   6  26      639.58      623.06     26.35 o 
   6   6  26       30.20       45.82     34.70 o 
  -7   7  26      269.79      276.38     33.95 o 
  -5   7  26       42.90       35.23     22.96 o 
  -3   7  26     2308.93     2204.01     51.42 o 
  -1   7  26      822.83      876.55     37.32 o 
   1   7  26     1067.43     1017.29     40.25 o 
   3   7  26      253.82      308.19     24.73 o 
   5   7  26     1025.42      979.88     59.86 o 
  -6   8  26       49.02       46.04     23.20 o 
  -4   8  26     1033.13     1074.52     40.29 o 
  -2   8  26     1436.43     1372.63     37.62 o 
   0   8  26     1250.74     1196.67     37.23 o 
   2   8  26     5487.97     5353.89    162.69 o 
   4   8  26      879.25      861.55     42.01 o 
   6   8  26        4.97       -3.30     29.36 o 
  -5   9  26       12.87       36.64     36.79 o 
  -3   9  26     3981.67     3759.00    169.17 o 
  -1   9  26       54.00       56.64     14.74 o 
   1   9  26     6290.67     6438.42    322.14 o 
   3   9  26      547.98      564.90     40.62 o 
   5   9  26       35.52       45.02     32.61 o 
  -6  10  26      125.73      160.97     30.99 o 
  -4  10  26       56.16       65.41     21.94 o 
  -2  10  26        2.95        9.92     13.40 o 
   0  10  26      422.89      409.80     24.55 o 
   2  10  26      443.87      483.77     20.36 o 
   4  10  26       29.04       19.28     29.72 o 
  -5  11  26      750.19      876.55     79.24 o 
  -3  11  26     1689.41     1596.30     83.50 o 
  -1  11  26       98.58      121.36     24.37 o 
   1  11  26     3112.93     3271.83    130.70 o 
   3  11  26      114.68       98.38     15.62 o 
   5  11  26     1451.62     1427.22     77.78 o 
  -4  12  26      183.16      187.21     29.98 o 
  -2  12  26      132.44      157.44     22.33 o 
   0  12  26      763.59      859.63     51.72 o 
   2  12  26      618.80      615.63     71.54 o 
   4  12  26       18.93       33.17     24.68 o 
  -3  13  26     2338.63     2206.32    114.50 o 
  -1  13  26        0.31       -7.14     19.37 o 
   1  13  26     3184.11     3172.47    117.00 o 
   3  13  26      161.25      181.64    113.07 o 
  -4  14  26      147.14      202.68     37.53 o 
  -2  14  26      160.14      133.64     23.63 o 
   0  14  26      137.59       88.23     32.36 o 
   2  14  26       70.32      107.78     64.48 o 
  -3  15  26      777.65      723.81     50.13 o 
  -1  15  26      130.30      109.37     35.72 o 
   1  15  26     1013.74      944.76    112.59 o 
   0  16  26       34.82       -6.07     33.77 o 
  -7   1  27      543.31      604.67     26.28 o 
  -5   1  27     3712.00     3767.08     50.99 o 
  -3   1  27     4106.69     4151.77     51.49 o 
  -1   1  27     2736.48     2367.39     36.84 o 
   1   1  27       55.92       36.29      9.60 o 
   3   1  27     1552.35     1529.44     24.52 o 
   5   1  27     4967.78     5040.63    102.63 o 
  -6   2  27      139.06      165.48     15.07 o 
  -4   2  27       44.54       48.19     14.23 o 
  -2   2  27      151.90      129.95     12.88 o 
   0   2  27      519.05      501.16     43.33 o 
   2   2  27        8.50        6.23     10.39 o 
   4   2  27      113.48      112.12     15.42 o 
   6   2  27       14.56       27.97     23.93 o 
  -7   3  27       12.76        9.59     11.51 o 
  -5   3  27     3930.13     3907.73     53.53 o 
  -3   3  27     5929.97     5575.09     76.80 o 
  -1   3  27      150.06      132.88     12.42 o 
   1   3  27      165.27      151.12     15.31 o 
   3   3  27     3617.05     3647.10     71.03 o 
   5   3  27     3106.85     3041.65     60.54 o 
  -6   4  27      929.36      794.77     44.11 o 
  -4   4  27     2980.56     2878.77     58.30 o 
  -2   4  27      160.60      171.53     15.34 o 
   0   4  27     5651.29     5654.71    139.24 o 
   2   4  27      598.07      596.78     23.05 o 
   4   4  27      309.41      339.35     21.85 o 
   6   4  27      386.75      381.67     35.98 o 
  -7   5  27        2.61        7.04     21.09 o 
  -5   5  27      554.40      641.05     26.47 o 
  -3   5  27      598.05      663.16     21.71 o 
  -1   5  27      717.93      769.26     22.28 o 
   1   5  27      315.21      308.57     23.75 o 
   3   5  27     6544.96     6610.42    127.85 o 
   5   5  27     2457.63     2528.26     77.97 o 
  -6   6  27        6.14       15.19     20.10 o 
  -4   6  27     1349.87     1469.30     43.82 o 
  -2   6  27      608.86      532.77     13.74 o 
   0   6  27        7.92       -3.64      9.05 o 
   2   6  27     1365.65     1386.98     38.09 o 
   4   6  27     1597.56     1682.46     48.73 o 
   6   6  27      219.59      199.50     45.61 o 
  -7   7  27        7.68        0.08     21.98 o 
  -5   7  27     1515.71     1599.36     47.06 o 
  -3   7  27     3701.19     3579.06    109.99 o 
  -1   7  27       69.97       54.51      7.50 o 
   1   7  27     3021.95     2952.40    151.40 o 
   3   7  27     1516.83     1488.94     40.49 o 
   5   7  27     3490.24     3670.18    195.10 o 
  -6   8  27        4.28      -19.38     19.78 o 
  -4   8  27     1997.04     2071.24     83.47 o 
  -2   8  27       10.95        9.85     18.05 o 
   0   8  27      996.37      962.49     21.92 o 
   2   8  27      110.48      120.63     18.24 o 
   4   8  27     2362.47     2586.23     66.64 o 
  -5   9  27      699.35      721.88     41.66 o 
  -3   9  27     2052.93     2107.80     70.30 o 
  -1   9  27      290.54      260.31     24.46 o 
   1   9  27      490.13      402.16     51.53 o 
   3   9  27       29.13       19.71     15.86 o 
   5   9  27      579.36      738.73     57.08 o 
  -6  10  27     1525.74     1783.29     65.08 o 
  -4  10  27     4152.11     4413.45    140.29 o 
  -2  10  27      642.32      638.33     39.22 o 
   0  10  27     3683.74     3991.89    108.04 o 
   2  10  27      733.59      691.30     29.06 o 
   4  10  27     1309.30     1262.90     72.58 o 
  -5  11  27        1.62       -4.62     21.07 o 
  -3  11  27        7.56        2.31     14.98 o 
  -1  11  27       57.51       64.35     30.66 o 
   1  11  27      255.02      298.85     45.30 o 
   3  11  27      404.50      346.30     49.65 o 
  -4  12  27      563.48      480.79     46.51 o 
  -2  12  27      125.19      107.85     29.80 o 
   0  12  27     1416.38     1529.11     65.41 o 
   2  12  27        0.22       48.84     53.17 o 
   4  12  27     2978.73     2960.14    166.36 o 
  -3  13  27      734.32      830.67     40.89 o 
  -1  13  27       54.72       40.55     21.31 o 
   1  13  27        4.64      -16.60     47.39 o 
   3  13  27       56.19      176.11    120.53 o 
  -2  14  27      431.11      378.88     44.01 o 
   0  14  27      454.02      526.59     63.20 o 
   2  14  27      343.96      372.18     86.13 o 
  -1  15  27       16.77       52.68     41.50 o 
   1  15  27       65.31      104.65     66.16 o 
  -6   0  28      177.42      202.68     23.23 o 
  -4   0  28     1827.98     1875.37     44.84 o 
  -2   0  28     4118.58     4150.60     69.90 o 
   0   0  28     2602.33     2693.62     76.26 o 
   2   0  28      280.50      306.12     28.61 o 
   4   0  28     2130.55     1995.02    115.03 o 
   6   0  28       22.70       42.17     33.50 o 
  -7   1  28        1.72       -1.17     13.07 o 
  -5   1  28       11.75       32.33     12.08 o 
  -3   1  28        0.18        1.85     11.48 o 
  -1   1  28      103.13      100.00     11.99 o 
   1   1  28       94.08      108.86     11.11 o 
   3   1  28        4.25       -1.98      8.78 o 
   5   1  28       40.04        9.49     20.08 o 
  -6   2  28      170.74      184.53     19.98 o 
  -4   2  28     1805.01     1779.09     32.88 o 
  -2   2  28     4756.70     4543.88     57.95 o 
   0   2  28     5795.29     5639.46     81.51 o 
   2   2  28        2.96       -0.64      9.97 o 
   4   2  28     1223.06     1279.61     31.92 o 
   6   2  28        8.33       15.21     27.38 o 
  -7   3  28       21.40       33.87     16.01 o 
  -5   3  28       93.71      136.26     13.07 o 
  -3   3  28       36.67       21.78     14.30 o 
  -1   3  28     2794.25     2731.80     46.41 o 
   1   3  28     2333.95     2278.76     44.16 o 
   3   3  28      480.60      534.49     27.83 o 
   5   3  28       70.26       75.09     19.84 o 
  -6   4  28       47.86       92.02     19.93 o 
  -4   4  28      535.41      491.90     16.52 o 
  -2   4  28      215.85      276.67     17.66 o 
   0   4  28     7356.29     7255.93    199.97 o 
   2   4  28      103.81       75.79     14.18 o 
   4   4  28      501.69      546.85     33.13 o 
   6   4  28      267.70      251.13     35.33 o 
  -7   5  28      800.84      919.55     64.82 o 
  -5   5  28        5.30       24.19     19.71 o 
  -3   5  28       10.23        6.94     10.81 o 
  -1   5  28      530.79      531.17     15.65 o 
   1   5  28       25.60       17.11     11.74 o 
   3   5  28      145.70      151.50     17.60 o 
   5   5  28        0.59        8.68     19.66 o 
  -6   6  28       22.66       16.18     19.81 o 
  -4   6  28      399.62      390.80     27.42 o 
  -2   6  28     1204.37     1205.87     24.14 o 
   0   6  28    12108.86    11738.70    405.97 o 
   2   6  28      325.82      361.22     20.08 o 
   4   6  28      239.96      243.91     21.11 o 
   6   6  28      436.93      377.33     40.42 o 
  -5   7  28        8.22       18.80     19.26 o 
  -3   7  28      414.97      379.18     34.37 o 
  -1   7  28     1473.30     1365.56     40.74 o 
   1   7  28     1808.25     1683.07     88.13 o 
   3   7  28      825.22      846.82     44.07 o 
   5   7  28      377.31      316.92     35.02 o 
  -6   8  28        7.56       -6.72     20.65 o 
  -4   8  28      328.32      281.62     28.93 o 
  -2   8  28     2531.89     2709.82    105.24 o 
   0   8  28     5220.73     5165.58    205.71 o 
   2   8  28        2.31       17.85     11.51 o 
   4   8  28     2658.95     2652.53     71.65 o 
  -5   9  28      791.87      795.74     42.05 o 
  -3   9  28       48.54       45.12     26.30 o 
  -1   9  28     2269.80     2134.73    122.80 o 
   1   9  28     2413.49     2384.65    109.63 o 
   3   9  28      184.17      146.09     29.54 o 
   5   9  28        2.59       31.62     20.07 o 
  -4  10  28       53.37        6.16     17.55 o 
  -2  10  28     1750.43     1711.67     93.04 o 
   0  10  28     1866.20     2000.39     70.17 o 
   2  10  28      102.02      189.48     42.82 o 
   4  10  28        3.06       12.37     19.27 o 
  -5  11  28      372.01      394.56     38.02 o 
  -3  11  28        0.64       -7.06     16.67 o 
  -1  11  28     2771.12     3060.97     89.31 o 
   1  11  28     2732.96     2849.86    104.95 o 
   3  11  28      343.75      352.64     39.63 o 
  -4  12  28        7.48        2.19     21.20 o 
  -2  12  28      569.12      587.95     43.16 o 
   0  12  28      220.36      192.77     35.81 o 
   2  12  28      174.39      226.39     73.38 o 
  -3  13  28      341.78      422.30     35.64 o 
  -1  13  28     2081.45     2291.54    155.29 o 
   1  13  28      684.96      752.78    163.11 o 
  -2  14  28      476.74      538.93     89.76 o 
   0  14  28       93.74       98.49     44.30 o 
  -7   1  29     1305.69     1383.63     37.38 o 
  -5   1  29     2719.76     2733.76     44.99 o 
  -3   1  29      244.58      280.13     21.10 o 
  -1   1  29      640.11      713.37     25.21 o 
   1   1  29     1776.98     1675.33     44.82 o 
   3   1  29     1486.97     1396.46     30.03 o 
   5   1  29        3.69       -9.51     19.52 o 
  -6   2  29       49.44       77.06     14.01 o 
  -4   2  29      435.12      423.07     35.99 o 
  -2   2  29       32.87       40.25     14.49 o 
   0   2  29       74.61       97.01     16.91 o 
   2   2  29        5.33       17.37     12.42 o 
   4   2  29      151.92      121.36     16.36 o 
   6   2  29       30.21       46.32     27.00 o 
  -7   3  29      795.43      805.58     41.75 o 
  -5   3  29     2033.23     1935.67     35.78 o 
  -3   3  29       28.33       21.08     12.39 o 
  -1   3  29     1949.01     1929.93     41.64 o 
   1   3  29      243.78      287.75     18.10 o 
   3   3  29      135.69      113.05     16.09 o 
   5   3  29       14.02       11.70     18.53 o 
  -6   4  29       25.57       11.65     19.30 o 
  -4   4  29      715.77      616.93     54.91 o 
  -2   4  29       12.26       35.75     13.35 o 
   0   4  29       34.07       36.42     15.21 o 
   2   4  29       80.15       94.76     15.18 o 
   4   4  29      328.86      300.84     21.93 o 
   6   4  29        0.53       25.50     43.30 o 
  -5   5  29     1522.27     1619.03     60.23 o 
  -3   5  29        5.79        7.72     10.62 o 
  -1   5  29      215.66      243.27     12.53 o 
   1   5  29      123.91      112.95     15.30 o 
   3   5  29     1306.81     1379.77     41.77 o 
   5   5  29        0.15       -6.26     19.65 o 
  -6   6  29      521.18      583.58     41.98 o 
  -4   6  29      466.73      484.63     29.34 o 
  -2   6  29      165.63      166.51     15.13 o 
   0   6  29       41.38       10.26      9.58 o 
   2   6  29     1391.70     1350.12     59.03 o 
   4   6  29      394.79      382.67     39.89 o 
  -5   7  29      732.30      724.31     36.29 o 
  -3   7  29        8.20        6.85     15.58 o 
  -1   7  29      370.05      417.99     37.58 o 
   1   7  29      368.33      347.12     23.88 o 
   3   7  29     1524.04     1621.49     44.42 o 
   5   7  29        0.16      -18.08     23.87 o 
  -6   8  29     1873.75     2125.30    134.97 o 
  -4   8  29      755.38      805.81     38.12 o 
  -2   8  29       15.45        8.21     16.84 o 
   0   8  29      303.26      267.17     61.53 o 
   2   8  29     1294.18     1276.88     56.12 o 
   4   8  29      346.69      321.99     28.19 o 
  -5   9  29      696.01      658.95     43.69 o 
  -3   9  29      282.55      285.67     27.75 o 
  -1   9  29      842.51      881.84     36.84 o 
   1   9  29      247.32      291.13     41.21 o 
   3   9  29      828.26      819.36     73.53 o 
  -4  10  29       57.29       39.87     21.51 o 
  -2  10  29      952.30     1041.44     44.68 o 
   0  10  29      583.56      579.16     50.72 o 
   2  10  29     1759.25     2031.70    138.33 o 
   4  10  29      597.88      648.41     33.72 o 
  -3  11  29        1.45      -12.15     15.77 o 
  -1  11  29       13.20       22.11     18.09 o 
   1  11  29       71.42      130.39     61.11 o 
   3  11  29      114.94       84.93     62.07 o 
  -2  12  29      766.17      766.37     42.26 o 
   0  12  29       49.76       86.50     40.06 o 
   2  12  29     1863.97     1976.37    148.44 o 
  -3  13  29       10.07       14.90     23.04 o 
  -1  13  29       90.21      131.81     46.26 o 
   1  13  29       15.18       -1.44     72.17 o 
   0  14  29      150.10      150.36     68.32 o 
  -6   0  30     1268.49     1458.69     78.98 o 
  -4   0  30      106.25       80.79     17.55 o 
  -2   0  30     5798.14     5445.84    111.67 o 
   0   0  30        7.54       13.25     14.83 o 
   2   0  30     3495.98     3554.70    121.04 o 
   4   0  30      115.60      109.35     33.15 o 
  -5   1  30       48.61       67.43     15.17 o 
  -3   1  30      589.80      625.49     21.51 o 
  -1   1  30        0.08       10.93     10.43 o 
   1   1  30       10.50       19.79     12.75 o 
   3   1  30        0.19       -3.71     10.20 o 
   5   1  30       28.74       19.48     23.01 o 
  -6   2  30     1155.61     1183.30     37.16 o 
  -4   2  30      355.69      353.52     27.02 o 
  -2   2  30     3254.21     3113.26     46.06 o 
   0   2  30      234.73      164.00     17.32 o 
   2   2  30      957.90      978.59     30.32 o 
   4   2  30      110.72      103.08     23.03 o 
  -5   3  30      300.34      370.44     22.36 o 
  -3   3  30      401.39      408.69     21.99 o 
  -1   3  30      340.25      331.89     20.41 o 
   1   3  30      150.39      130.06     17.92 o 
   3   3  30      234.73      262.49     19.05 o 
   5   3  30        9.19      -13.24     22.87 o 
  -6   4  30     1041.85     1094.38     46.14 o 
  -4   4  30       39.72       30.58     13.88 o 
  -2   4  30      380.52      411.91     20.95 o 
   0   4  30       14.97        6.98     10.09 o 
   2   4  30     1779.15     1912.75     50.15 o 
   4   4  30      710.05      750.42     29.11 o 
  -5   5  30      555.00      604.72     41.60 o 
  -3   5  30      173.48      177.02     20.81 o 
  -1   5  30       46.10       58.65      9.28 o 
   1   5  30     2252.73     2123.53     42.66 o 
   3   5  30      737.67      767.45     29.88 o 
   5   5  30       30.32       26.30     21.87 o 
  -6   6  30      206.16      242.37     36.45 o 
  -4   6  30      625.24      632.54     30.97 o 
  -2   6  30      593.33      553.32     26.93 o 
   0   6  30       21.89       19.43      9.37 o 
   2   6  30     2248.25     2229.55     50.71 o 
   4   6  30      377.88      443.09     31.50 o 
  -5   7  30       78.98      148.91     25.76 o 
  -3   7  30      103.32       33.45     28.47 o 
  -1   7  30      384.15      447.48     60.70 o 
   1   7  30     1145.74     1176.20     64.87 o 
   3   7  30       74.34      111.08     30.21 o 
  -4   8  30        0.87      -19.92     19.92 o 
  -2   8  30      628.41      581.67     67.73 o 
   0   8  30        6.54       10.73     17.22 o 
   2   8  30     1050.11     1027.55     46.38 o 
   4   8  30      583.51      679.56     45.21 o 
  -5   9  30      346.64      462.21     43.70 o 
  -3   9  30      152.55      118.64     32.12 o 
  -1   9  30      376.85      386.63     52.57 o 
   1   9  30      424.69      431.36    123.18 o 
   3   9  30      783.85      774.14     52.55 o 
  -4  10  30      273.67      318.61     46.84 o 
  -2  10  30      298.75      301.28     25.19 o 
   0  10  30      138.56      125.40     39.97 o 
   2  10  30      510.00      518.93     88.53 o 
  -3  11  30     1954.84     2006.72    101.70 o 
  -1  11  30       58.87       50.49     35.89 o 
   1  11  30      461.19      464.32     83.72 o 
   3  11  30      905.24     1174.28    121.73 o 
  -2  12  30      219.35      204.53     30.62 o 
   0  12  30       10.67       15.20     33.25 o 
   2  12  30      419.25      377.23    142.66 o 
  -1  13  30      471.32      477.18     64.10 o 
  -5   1  31       67.97       51.02     14.80 o 
  -3   1  31     6287.11     6330.21     85.15 o 
  -1   1  31      365.98      435.97     20.67 o 
   1   1  31     1618.00     1548.41     35.16 o 
   3   1  31     1058.35     1072.97     39.79 o 
   5   1  31     2433.67     2602.99     74.93 o 
  -6   2  31      145.38      154.49     18.74 o 
  -4   2  31      234.94      195.97     16.98 o 
  -2   2  31        4.52       15.48     10.24 o 
   0   2  31      418.66      491.64     24.17 o 
   2   2  31      664.10      687.29     29.67 o 
   4   2  31       20.18       10.13     19.61 o 
  -5   3  31      347.94      388.04     22.46 o 
  -3   3  31     4839.54     5001.99    115.23 o 
  -1   3  31     1609.92     1686.77     30.35 o 
   1   3  31      228.45      283.66     21.12 o 
   3   3  31      108.45       97.13     16.98 o 
   5   3  31     2174.02     2249.13     74.96 o 
  -6   4  31      233.61      222.78     35.71 o 
  -4   4  31      901.02      966.76     42.02 o 
  -2   4  31      991.00      983.18     30.06 o 
   0   4  31      431.56      430.44     24.72 o 
   2   4  31     2015.11     1961.37     43.07 o 
   4   4  31        9.80       18.74     24.97 o 
  -5   5  31      532.66      585.77     43.25 o 
  -3   5  31     1082.02     1202.61     40.57 o 
  -1   5  31      171.85      200.15     15.00 o 
   1   5  31       14.45       17.20     13.63 o 
   3   5  31      121.41      127.41     22.85 o 
  -4   6  31      318.63      346.92     29.56 o 
  -2   6  31      281.66      271.08     26.55 o 
   0   6  31     1504.83     1524.51     45.26 o 
   2   6  31      157.41      147.72     20.09 o 
   4   6  31     1135.95     1155.56     45.21 o 
  -5   7  31       29.31       21.05     25.30 o 
  -3   7  31      973.55      946.68     59.17 o 
  -1   7  31      637.57      723.15     41.79 o 
   1   7  31      243.37      196.72     22.64 o 
   3   7  31      117.77       97.37     21.89 o 
  -4   8  31      679.38      654.92     37.79 o 
  -2   8  31      491.77      536.17     37.04 o 
   0   8  31      418.24      412.95     52.36 o 
   2   8  31        8.85        6.74     15.42 o 
   4   8  31      489.57      536.44     45.11 o 
  -3   9  31      596.62      519.58     60.68 o 
  -1   9  31       29.68       53.74     14.91 o 
   1   9  31      458.66      422.22     76.50 o 
   3   9  31       21.48       13.25     17.92 o 
  -2  10  31      670.09      654.87     45.90 o 
   0  10  31       54.17        2.41     39.46 o 
   2  10  31      554.83      554.54     91.42 o 
  -3  11  31       56.27       44.61     28.09 o 
  -1  11  31       49.21      108.62     32.76 o 
   1  11  31       67.51       49.08     55.81 o 
   0  12  31       68.78      133.52    107.78 o 
  -4   0  32     1723.31     1733.79     70.39 o 
  -2   0  32     1192.62     1168.72     55.33 o 
   0   0  32     9320.71     9864.78    346.20 o 
   2   0  32       69.74       62.20     16.08 o 
   4   0  32     1658.32     1653.61    102.49 o 
  -5   1  32        3.93       34.79     13.44 o 
  -3   1  32       49.57       69.36     17.54 o 
  -1   1  32       44.09       42.53     23.69 o 
   1   1  32       89.95       80.39     15.61 o 
   3   1  32       87.87       85.65     20.98 o 
  -4   2  32     1418.37     1419.53     31.97 o 
  -2   2  32      168.48      141.96     16.75 o 
   0   2  32     9028.86     9014.35    167.12 o 
   2   2  32      999.64      962.63     31.55 o 
   4   2  32      342.79      291.31     36.04 o 
  -5   3  32      115.79       83.27     23.67 o 
  -3   3  32      165.13      172.50     16.97 o 
  -1   3  32      121.24       91.09     14.05 o 
   1   3  32     2049.06     2098.35     49.27 o 
   3   3  32      147.29      142.14     17.35 o 
  -4   4  32       56.89       34.40     19.81 o 
  -2   4  32      130.06      148.57     12.75 o 
   0   4  32     1468.44     1519.80     34.32 o 
   2   4  32      779.36      841.28     30.64 o 
   4   4  32      110.51      106.57     29.21 o 
  -5   5  32       96.79       99.53     29.57 o 
  -3   5  32      183.89      115.71     24.84 o 
  -1   5  32       72.95       56.74     13.66 o 
   1   5  32      137.85      119.03     16.84 o 
   3   5  32      530.87      543.12     31.09 o 
  -4   6  32       62.67       62.37     19.57 o 
  -2   6  32      203.69      249.06     23.85 o 
   0   6  32     1734.12     1677.14     73.76 o 
   2   6  32     1259.11     1301.69     40.84 o 
   4   6  32       35.75       37.62     23.46 o 
  -3   7  32      216.25      214.03     34.69 o 
  -1   7  32      686.17      602.01     26.61 o 
   1   7  32      880.51      797.73     71.02 o 
   3   7  32      175.68      135.46     29.35 o 
  -4   8  32      107.57       78.92     25.40 o 
  -2   8  32       87.99       89.23     18.98 o 
   0   8  32     1754.65     1895.07     80.42 o 
   2   8  32      413.42      453.74    129.19 o 
  -3   9  32      721.12      821.69     50.05 o 
  -1   9  32      518.21      549.15     50.35 o 
   1   9  32     1588.44     1717.99    127.51 o 
  -2  10  32       74.13       77.52     21.00 o 
   0  10  32      502.38      492.47     83.96 o 
   2  10  32      195.42      212.67     73.14 o 
  -1  11  32      581.81      715.03     75.42 o 
  -5   1  33     3864.43     4195.39     63.49 o 
  -3   1  33      702.42      732.59     27.52 o 
  -1   1  33     1069.17     1223.59     52.87 o 
   1   1  33      327.57      389.25     21.29 o 
   3   1  33     1934.60     1938.61     54.81 o 
  -4   2  33       46.60       42.34     12.55 o 
  -2   2  33        0.09      -11.29     20.59 o 
   0   2  33       63.72       84.89     21.02 o 
   2   2  33      420.62      450.84     36.93 o 
   4   2  33       84.68       58.77     27.95 o 
  -5   3  33     1809.34     1898.52     55.33 o 
  -3   3  33      581.68      574.05     22.47 o 
  -1   3  33     1076.43     1105.54     28.30 o 
   1   3  33     1187.20     1209.87     36.17 o 
   3   3  33        6.59       10.17     14.28 o 
  -4   4  33       45.12       29.88     19.59 o 
  -2   4  33      107.49      101.86     11.34 o 
   0   4  33      430.32      477.66     24.74 o 
   2   4  33      392.92      393.61     24.19 o 
   4   4  33      586.38      599.95     38.15 o 
  -3   5  33      748.76      791.36     43.65 o 
  -1   5  33      351.77      392.31     25.54 o 
   1   5  33      201.66      248.07     23.16 o 
   3   5  33       54.49       14.43     17.56 o 
  -4   6  33      925.98      926.32     38.70 o 
  -2   6  33        2.54      -15.33     15.33 o 
   0   6  33      548.87      504.65     51.74 o 
   2   6  33      149.27      133.40     31.22 o 
  -3   7  33       64.82       47.61     22.72 o 
  -1   7  33      589.49      617.49     41.87 o 
   1   7  33       81.08      104.39     36.16 o 
   3   7  33      616.98      582.62     48.35 o 
  -2   8  33        2.85       -8.17     20.14 o 
   0   8  33      100.57       69.36     32.16 o 
   2   8  33       86.10       98.64     57.98 o 
  -1   9  33      451.21      572.48     45.43 o 
   1   9  33      240.81      301.69     74.34 o 
   0  10  33     1303.53     1468.31     80.74 o 
  -4   0  34      356.11      446.07     64.18 o 
  -2   0  34      524.73      371.29     39.29 o 
   0   0  34     2660.12     2520.81    102.73 o 
   2   0  34      694.18      698.90     46.87 o 
  -3   1  34        7.71        4.58     12.83 o 
  -1   1  34      219.90      233.73     27.54 o 
   1   1  34        0.28       -2.20     12.60 o 
   3   1  34        5.54      -17.89     17.89 o 
  -4   2  34      286.99      272.81     25.39 o 
  -2   2  34       51.74       50.42     16.15 o 
   0   2  34     1123.98      975.70     30.83 o 
   2   2  34      498.80      566.24     29.34 o 
  -3   3  34       18.25       16.23     20.59 o 
  -1   3  34       89.28       70.78     16.40 o 
   1   3  34        9.77       16.07     16.14 o 
   3   3  34      148.21      153.80     36.03 o 
  -4   4  34     2387.37     2674.29     70.96 o 
  -2   4  34      491.76      392.25     29.33 o 
   0   4  34      420.23      241.48     82.75 o 
   2   4  34       95.17      110.44     17.93 o 
  -3   5  34      538.18      621.76     33.85 o 
  -1   5  34      174.58      147.24     24.16 o 
   1   5  34        2.86        6.88     15.11 o 
   3   5  34      845.59      860.71     35.16 o 
  -2   6  34     1123.27     1055.85     59.28 o 
   0   6  34      222.39      159.84     33.87 o 
   2   6  34      454.38      424.63     25.24 o 
  -3   7  34       13.37       39.66     19.25 o 
  -1   7  34      291.76      299.12     50.04 o 
   1   7  34       13.49       23.00     24.99 o 
  -2   8  34       37.51       25.67     17.29 o 
   0   8  34       20.96       56.81     40.04 o 
  -3   1  35      720.13      745.35     40.98 o 
  -1   1  35     3620.80     3833.76     92.98 o 
   1   1  35      209.15      207.36     27.38 o 
   3   1  35      461.96      430.16     58.35 o 
  -4   2  35      154.24      215.32     26.70 o 
  -2   2  35        0.70        8.26     18.35 o 
   0   2  35       20.43       27.45     13.93 o 
   2   2  35        3.69       16.87     16.76 o 
  -3   3  35     1297.77     1523.86     45.68 o 
  -1   3  35     2724.41     2860.21     58.47 o 
   1   3  35       16.41       20.28     13.73 o 
  -2   4  35      120.74      134.06     27.46 o 
   0   4  35      527.07      527.12     58.89 o 
   2   4  35        1.31       -3.54     14.82 o 
  -3   5  35     2207.35     2319.08     86.64 o 
  -1   5  35     1196.43     1278.11     67.11 o 
   1   5  35        8.17        5.72     15.85 o 
  -2   6  35      611.88      686.73     34.90 o 
   0   6  35      465.80      529.11     52.69 o 
  -1   7  35      425.86      456.80     48.47 o 
  -2   0  36      724.07      814.85     59.18 o 
   0   0  36     1220.21     1265.84     65.42 o 
   2   0  36     1852.30     2060.91    114.76 o 
  -3   1  36       51.92       57.20     23.60 o 
  -1   1  36       68.20       86.71     23.84 o 
   1   1  36       80.69       68.35     22.32 o 
  -2   2  36      420.92      380.73     37.34 o 
   0   2  36      244.00      185.03     23.34 o 
  -1   3  36        5.51       -1.28     11.25 o 
   1   3  36      196.05      183.76     20.10 o 
  -2   4  36       13.16        2.60     18.05 o 
   0   4  36      220.33      148.29     62.26 o 
  -1   5  36       50.80       50.60     28.21 o 
  -1   1  37       30.92       41.27     30.14 o 
                                                 
